# Supplementary material for: Mapping the mismatch between building and population growth: A global study of 1,700 cities
Source: iScience. 2025 Aug 5;28(9):113289. doi: 10.1016/j.isci.2025.113289 (PMC12396097; doi:10.1016/j.isci.2025.113289)
Supplement: Data S1. Code developed to extract data from the data sources, process the data, and plot the figures [file mmc2.zip]

Archive with 40 entries (38 files):
- submit/
- submit/BLDG_Vl_ROK.mat
- submit/BLDG_Vl_CHN.mat
- submit/BLDG_Vl_MDE.mat
- submit/BLDG_Vl_SEA.mat
- submit/BLDG_Vl_IRNTKY.mat
- submit/BLDG_Vl_USA.mat
- submit/BLDG_Vl_CAN.mat
- submit/BLDG_Vl_IDA.mat
- submit/BLDG_Vl_JPN.mat
- submit/BLDG_Vl_BRZ.mat
- submit/BLDG_Vl_EUR.mat
- submit/Popu_Calcuated_EUR.mat
- submit/Popu_Calcuated_IDA.mat
- submit/Popu_Calcuated_BRZ.mat
- submit/Popu_Calcuated_JPN.mat
- submit/Popu_Calcuated_CAN.mat
- submit/Popu_Calcuated_MDE.mat
- submit/Popu_Calcuated_SEA.mat
- submit/Popu_Calcuated_USA.mat
- submit/Popu_Calcuated_CHN.mat
- submit/Popu_Calcuated_ROK.mat
- submit/Popu_Calcuated_IRNTKY.mat
- submit/GDP_result2.mat
- submit/Geo_Table2.mat
- submit/TtFunc_Cluster_Big_Age.m
- submit/R_Revised_All.m
- submit/R_Function_PlotWorld_Foc_Only.m
- submit/R_Function_Plot_Trend.m
- submit/R_Function_Plot_Range.m
- submit/R_Reivse_Supp.m
- submit/distcorr.m
- submit/Cen_Shape_L0_UD_SeperateMD_WorldGeopoly.mat
- submit/knee_pt.m
- submit/TtFunc_Dist2distance.m
- submit/Plot_K_Distance.mat
- submit/Preparation of BLDG and Popu_ Examples/
- submit/Preparation of BLDG and Popu_ Examples/Read_Json_CHN.m
- submit/Preparation of BLDG and Popu_ Examples/Read_Popu_CHN.m
- submit/Preparation of BLDG and Popu_ Examples/Popu_CHN.mat
