# Supplementary material for: Mapping the mismatch between building and population growth: A global study of 1,700 cities
Source: iScience. 2025 Aug 5;28(9):113289. doi: 10.1016/j.isci.2025.113289 (PMC12396097; doi:10.1016/j.isci.2025.113289)
Supplement: Data S1. Code developed to extract data from the data sources, process the data, and plot the figures [file mmc2.zip › submit/TtFunc_Cluster_Big_Age.m]

function [Abs_Avg_Kdist,IDs_Exc_4Knee,ID_Knee] = TtFunc_Cluster_Big_Age(Geo_Map,Names_local,...
    Center_L,Lati_Plot,Longi_Plot,...
    Q_Popu_2000_T,Elacsticy,...
    Lati_R,Long_R, ...
    Plot_Ratio, Sub_ID,SubName,k_value,...
    Lati_Rang,Long_Rang, ...
    GDP_Pcap_T,Add_term)


% Top % GDP within the country
% GDP全国前%X
if iscolumn(GDP_Pcap_T)~=1
    GDP_Pcap_T = GDP_Pcap_T';
end
Cri_RGDP_H = (GDP_Pcap_T>quantile(GDP_Pcap_T,0.95))  ;
ID_RH = find(Cri_RGDP_H==1);
Cri_RGDP_M =  ( (GDP_Pcap_T>quantile(GDP_Pcap_T,0.85))  - Cri_RGDP_H );
ID_RM = find(Cri_RGDP_M==1);
Cri_RGDP_L =  ( (GDP_Pcap_T>quantile(GDP_Pcap_T,0.7))  - Cri_RGDP_H - Cri_RGDP_M );
ID_RL = find(Cri_RGDP_L==1);


if iscolumn(Q_Popu_2000_T)~=1
    Q_Popu_2000_T = Q_Popu_2000_T';
end

ID_High_Ela = find(Elacsticy' > quantile(Elacsticy,0.70) );

Q_Popu_Cal_Leg = Q_Popu_2000_T(ID_High_Ela);
Q_Popu_Rmv_Outlr1 = rmoutliers( Q_Popu_Cal_Leg,'quartiles' );
Popu_Ratio = quantile(Q_Popu_Rmv_Outlr1,0.005)./Plot_Ratio;

Max_Q_Popu = min(max(Q_Popu_Cal_Leg),quantile(Q_Popu_Cal_Leg,0.75) + 1.5.* (  quantile(Q_Popu_Cal_Leg,0.75) - quantile(Q_Popu_Cal_Leg,0.25)  ));
Min_Q_Popu = max(min(Q_Popu_Cal_Leg),quantile(Q_Popu_Cal_Leg,0.25) - 1.5.* (  quantile(Q_Popu_Cal_Leg,0.75) - quantile(Q_Popu_Cal_Leg,0.25)  ));
% Max_Q_Popu = quantile(Q_Popu_Cal_Leg,0.87);
% Min_Q_Popu = quantile(Q_Popu_Cal_Leg,0.15);

Cen_Plot = Center_L(ID_High_Ela,:);
Popu_Plot = Q_Popu_2000_T(ID_High_Ela);


% Set the max and min size of all scatter points, all scatter points are
% adopted here to keep the sizes of vector being consistent. The
% non-involoved ones (low elasticity) will not be ploted anyway.
% 根据原始的人口数据，限制scatter点的最大最小值。
Q_Popu_Rmv_Outlr = Popu_Plot;
Q_Popu_Rmv_Outlr(Popu_Plot<Min_Q_Popu) = Min_Q_Popu;
Q_Popu_Rmv_Outlr(Popu_Plot>Max_Q_Popu) = Max_Q_Popu;

clear dist
for i = 1:length(Cen_Plot)
    for j = 1:length(Cen_Plot)
        dist(i,j) = distance(Cen_Plot(i,1),Cen_Plot(i,2),Cen_Plot(j,1),Cen_Plot(j,2));
    end
end


Num_Points = k_value;
Dist_Sort_Col = sort(dist,2);
Dist_Sort_Col(:,1) = [];
Avg_KDis = Dist_Sort_Col(:,[k_value]);
Abs_Avg_Kdist = sort(Avg_KDis);

Upper = min( max(Abs_Avg_Kdist),quantile(Abs_Avg_Kdist,0.75) + 3.*(quantile(Abs_Avg_Kdist,0.75)-quantile(Abs_Avg_Kdist,0.25)) );
Lower = max( min(Abs_Avg_Kdist),quantile(Abs_Avg_Kdist,0.25) - 3.*(quantile(Abs_Avg_Kdist,0.75)-quantile(Abs_Avg_Kdist,0.25)) );

Avg_Kdist_RmvOutl = Abs_Avg_Kdist;
IDs_Exc_4Knee = find(Abs_Avg_Kdist>Upper|Abs_Avg_Kdist<Lower);

Avg_Kdist_RmvOutl (IDs_Exc_4Knee) = [];
ID_Knee =  knee_pt(Avg_Kdist_RmvOutl,[1:length(Avg_Kdist_RmvOutl)]);


Eps = Avg_Kdist_RmvOutl(min(ID_Knee+Add_term,length(Avg_Kdist_RmvOutl)));
clustInd = dbscan(Cen_Plot,Eps,Num_Points,'Distance',@TtFunc_Dist2distance);


clustInd_Idx = unique(clustInd);
if min(clustInd_Idx)== -1
    numClust = length(clustInd_Idx)-1;
else
    numClust = length(clustInd_Idx);
end
clear Size_Cluster
for i = 1:numClust
    Size_Cluster(i) = length(find(clustInd == i));
end
[~,Pos_ClusterID] = sort(Size_Cluster,'descend');


C_Variable_HGDP = flip((colormap("sky")));


TT = tiledlayout(1,1,'TileSpacing','compact','Padding','compact');
nexttile(TT,1)
p2 = projcrs(3857,Authority="EPSG");
WM_S = newmap(p2);
WM_S.MapLayout = 'cartographic';


hold off
land = readgeotable("landareas.shp");
Long_Rang(1) = Long_Rang(1)-10;
Long_Rang(2) = Long_Rang(2)+10;
Lati_Rang(1) = Lati_Rang(1)-10;
Lati_Rang(2) = Lati_Rang(2)+10;

clipped1 = geoclip(land.Shape,Lati_Rang,Long_Rang);
geoplot(clipped1,'FaceColor',0.7.*ones(1,3),'FaceAlpha',1,'LineWidth',0.2,'EdgeColor','none')

hold on
for i_map = 1:length(Names_local)
    geoplot(Geo_Map.(Names_local{i_map}),'FaceColor',0.88.*ones(1,3),'FaceAlpha',1,'EdgeColor','none')
end


Surface_Trans = 0.9;
for i = 1:length(ID_RH)
    geoplot(geopolyshape(Lati_Plot{ID_RH(i)},Longi_Plot{ID_RH(i)}),FaceColor=C_Variable_HGDP(1,:),FaceAlpha=Surface_Trans,EdgeColor='none',LineWidth=1.3)
    hold on
end
for i = 1:length(ID_RM)
    geoplot(geopolyshape(Lati_Plot{ID_RM(i)},Longi_Plot{ID_RM(i)}),FaceColor=C_Variable_HGDP(90,:),FaceAlpha=Surface_Trans,EdgeColor='none',LineWidth=1.3)
    hold on
end
for i = 1:length(ID_RL)
    geoplot(geopolyshape(Lati_Plot{ID_RL(i)},Longi_Plot{ID_RL(i)}),FaceColor=C_Variable_HGDP(180,:),FaceAlpha=Surface_Trans,EdgeColor='none',LineWidth=1.3)
    hold on
end

for i = 1:length(Lati_Plot)
    geoplot(geopolyshape(Lati_Plot{i},Longi_Plot{i}),FaceColor='none',EdgeColor=[0.95,0.95,0.95],LineWidth=0.5)
    hold on
end


C_Variable_Ela = flip((colormap("hot")),1);
Y1 = (0.29900 * C_Variable_Ela(:,1) + 0.58700 * C_Variable_Ela(:,2) + 0.11400 * C_Variable_Ela(:,3)).*0.75;
U  = -0.14713 * C_Variable_Ela(:,1) - 0.28886 * C_Variable_Ela(:,2) + 0.43600 * C_Variable_Ela(:,3);
V  =  0.61500 * C_Variable_Ela(:,1) - 0.51499 * C_Variable_Ela(:,2) - 0.10001 * C_Variable_Ela(:,3);
C_Out1 = ...
    [min(1,max(0,(Y1 + 1.1398345760 * V))),...
     min(1,max(0,(Y1 - 0.3946460533 * U - 0.58060 * V))),...
     min(1,max(0,(Y1 + 2.0321119380 * U)))];


Min_Color_Dot = 80;
Elacsticy_S = Elacsticy(ID_High_Ela);
Ela_Range = quantile(Elacsticy_S,[0.02,0.98]);
ID_E = round( rescale(Elacsticy_S,Min_Color_Dot,256,'InputMin',Ela_Range(1),'InputMax',Ela_Range(2)));

Signs_O = {'o','square','^','v','hexagram','diamond','<','>'};
Signs = Signs_O(Pos_ClusterID);
for i = 1:length(Cen_Plot(:,1))
    if clustInd(i)==-1
        local_sign = 'o';
        local_Color = ones(1,3).*0.6;
        local_edge_Color = 'none';
    else
        local_sign = Signs{clustInd(i)};
        local_Color = C_Variable_Ela(ID_E(i),:);
        local_edge_Color = C_Out1(ID_E(i),:);
    end
    geoscatter(Cen_Plot(i,1),Cen_Plot(i,2),max(1,Q_Popu_Rmv_Outlr(i))./Popu_Ratio,'filled',...
        'MarkerFaceColor',local_Color,'MarkerEdgeColor',local_edge_Color,'MarkerFaceAlpha',1,...
        'Marker',local_sign,'LineWidth',0.75,'MarkerFaceAlpha',0.5)
end


FontSize_All = 7.5;
set(gca,'FontName','Arial','FontSize',FontSize_All)


% title([strcat('(',Sub_ID,') City Clusters in',SubName)],'HorizontalAlignment','right')


geolimits(Lati_R,Long_R)
[Lati_Lim,Long_lim] = geolimits;

Ratio_WH = 1.618;
Size_Export_Cluster = 12.5;
set(gcf,'Position',[200 200 1618/2 1000/2])
set(gcf,'PaperUnits','centimeters','Renderer','painters')
set(gcf,'papersize',[Size_Export_Cluster, (Size_Export_Cluster)./Ratio_WH],'PaperPosition',[0 0 Size_Export_Cluster,(Size_Export_Cluster)./Ratio_WH])


%% Plot Legend Size for Population
% 人口多寡标签


if Min_Q_Popu<=quantile(Q_Popu_Cal_Leg,0.05) | Min_Q_Popu>quantile(Q_Popu_Rmv_Outlr,0.15)
    Q_Popu_Plot = [quantile(Q_Popu_Rmv_Outlr,[0.2:0.2:0.8]),Max_Q_Popu];
else
    Q_Popu_Plot = [Min_Q_Popu,quantile(Q_Popu_Rmv_Outlr,[0.2:0.2:0.8]),Max_Q_Popu];
end

Long_Legend = ones(length(Q_Popu_Plot)+1,1).*(Long_lim(1)+2);
Lat_Legend_min = (Lati_Lim(2)-Lati_Lim(1))./10.*5.8+Lati_Lim(1);
Lat_Legend_max = Lati_Lim(2)-2;
Lat_legend = Lat_Legend_min:(Lat_Legend_max-Lat_Legend_min)./(length(Q_Popu_Plot)):Lat_Legend_max;
geoscatter(Lat_legend(1:end-1),Long_Legend(1:end-1)+0.5,Q_Popu_Plot./(Popu_Ratio),'MarkerFaceColor',[0.3,0.3,0.3],'MarkerEdgeColor','none')
for i_Leg = 1:length(Q_Popu_Plot)
    Text_Leg{i_Leg} = round(Q_Popu_Plot(i_Leg)./1e6,2);
end

if Min_Q_Popu<=quantile(Q_Popu_Cal_Leg,0.05) | Min_Q_Popu>quantile(Q_Popu_Rmv_Outlr,0.15)
    Text_Leg{end} = strcat('>',num2str(Text_Leg{end}));
else
    Text_Leg{1} = strcat('<',num2str(Text_Leg{1}));
    Text_Leg{end} = strcat('>',num2str(Text_Leg{end}));
end

Long_Legend(end) = Long_Legend(end) - 1.5;
Text_Leg{i_Leg+1} = ['\bf{Population}',char(10),'\bf{(Million)}'];
text(Lat_legend,Long_Legend+2,Text_Leg,'FontName','Arial',...
    'color','k','fontsize',FontSize_All+1,'horizontalalignment','left','verticalalignment','middle')

%% Plot Bubble Color Legend
% 颜色标签
Ela_Plot = quantile(Elacsticy,[0.7:(0.98-0.7)./3:0.98]);
Color_ID = round(rescale([0.7:(0.98-0.7)./3:0.98],Min_Color_Dot,256));

Long_LegendEla = ones(length(Ela_Plot)+1,1).*(Long_lim(1)+2);


clear Text_CLeg
Lat_Legend_max = (Lati_Lim(2)-Lati_Lim(1))./10.*4.7+Lati_Lim(1);
Lat_Legend_min = Lati_Lim(1)+5;
Lat_legendEla = Lat_Legend_min:(Lat_Legend_max-Lat_Legend_min)./(length(Ela_Plot)):Lat_Legend_max;

for i_Leg = 1:length(Ela_Plot)
    Text_CLeg{i_Leg} = strcat(num2str(round(Ela_Plot(i_Leg),3).*100),'%');
end
Text_CLeg{i_Leg+1} = ['\bf{\Delta\itR\rm%}'];
for i = 1:length(Lat_legendEla)-1
    geoscatter(Lat_legendEla(i),Long_LegendEla(i)+0.5,quantile(Q_Popu_Cal_Leg,0.75)./(Popu_Ratio),...
        'MarkerFaceColor',C_Variable_Ela(Color_ID(i),:),'MarkerEdgeColor',C_Out1(Color_ID(i),:), ...
        'LineWidth',0.75,'MarkerFaceAlpha',0.5)
end

Long_LegendEla(end) = Long_LegendEla(end) - 1.5;
text(Lat_legendEla,Long_LegendEla+2,Text_CLeg,'FontName','Arial',...
    'color','k','fontsize',FontSize_All+1,'horizontalalignment','left','verticalalignment','middle','Interpreter','tex')

%% Plot Legend of Center Cities
% 中心城市标签

Lati_Interval = (Lati_Lim(2)-Lati_Lim(1))./15;
Lati_S = Lati_Lim + Lati_Interval;
Lati_E = Lati_Lim + Lati_Interval.*7;
Latis = Lati_S:(Lati_E-Lati_S)./3:Lati_E;
% Lati_1 = Lati_Lim(1)+Lati_Interval.*2;
% Lati_2 = Lati_1+Lati_Interval.*1.5;
% Lati_3 = Lati_1+Lati_Interval.*3;
% Lati_4 = Lati_1+Lati_Interval.*4.5;
Long_Interval = (Long_lim(2)-Long_lim(1))./15;
Long_Start = Long_lim(2) - 2.9.*Long_Interval;
Long_End = Long_lim(2) - 2.4.*Long_Interval;

Q_LevelHier = 0.95;     Q_LevelMid = 0.85;      Q_LevelLower = 0.7;

Numb_Cities = round(length(Q_Popu_2000_T).*(1-Q_LevelHier));
geoplot([Latis(2),Latis(2)],[Long_Start,Long_End],Color = [C_Variable_HGDP(1,:),Surface_Trans],LineWidth=15)
text(Latis(2),Long_End+0.1.*Long_Interval,[strcat('\fontsize{',num2str(FontSize_All),'}Top ',num2str((1-Q_LevelHier).*100),'% GDP\fontsize{',num2str(FontSize_All-2),'}\itp\fontsize{',num2str(FontSize_All),'}\rm'),char(10),strcat(num2str(Numb_Cities),' Cities')],'FontName','Arial',...
    'color','k','horizontalalignment','left','verticalalignment','middle')

Numb_Cities = round(length(Q_Popu_2000_T).*(1-Q_LevelMid));
geoplot([Latis(3),Latis(3)],[Long_Start,Long_End],Color = [C_Variable_HGDP(80,:),Surface_Trans],LineWidth=15)
text(Latis(3),Long_End+0.1.*Long_Interval,[strcat('\fontsize{',num2str(FontSize_All),'}Top ',num2str((1-Q_LevelMid).*100),'% GDP\fontsize{',num2str(FontSize_All-2),'}\itp\fontsize{',num2str(FontSize_All),'}\rm'),char(10),strcat(num2str(Numb_Cities),' Cities')],'FontName','Arial',...
    'color','k','horizontalalignment','left','verticalalignment','middle')

Numb_Cities = round(length(Q_Popu_2000_T).*(1-Q_LevelLower));
geoplot([Latis(4),Latis(4)],[Long_Start,Long_End],Color = [C_Variable_HGDP(150,:),Surface_Trans],LineWidth=15)
text(Latis(4),Long_End+0.1.*Long_Interval,[strcat('\fontsize{',num2str(FontSize_All),'}Top ',num2str((1-Q_LevelLower).*100),'% GDP\fontsize{',num2str(FontSize_All-2),'}\itp\fontsize{',num2str(FontSize_All),'}\rm'),char(10),strcat(num2str(Numb_Cities),' Cities')],'FontName','Arial',...
    'color','k','horizontalalignment','left','verticalalignment','middle')

text(Latis(1),Long_Start,[strcat('(',Sub_ID,')',SubName)],'fontweight','bold','FontName','Arial',...
    'color','k','fontsize',FontSize_All,'horizontalalignment','left','verticalalignment','middle')
%%


% nexttile(TT,3,[1,1])
% hold off
% plot(IDs_4Knee,Abs_Avg_Kdist(IDs_4Knee),'.','Color',[C(210,:),0.8],'LineWidth',3,'MarkerSize',10)
% hold on
% 
% scatter(ID,Eps,40,'MarkerFaceColor','none','MarkerEdgeColor',C(25,:),'LineWidth',3)
% 
% set(gca,'YColor','k','xlim',[0 size(Cen_Plot,1)+1])
% set(gca,'FontName','Arial','FontSize',FontSize_All)
% 
% ylabel(['Sorted Mean Distance from the',char(10),num2str(k_value),' Nearest Neighbors (Arc Length)'])
% xlabel('Rank of the Mean Distances')
% grid on
% 
% 
% Legend1 = legend({['Mean Distances',char(10),'for Seeking Knee'],['Knee']},'Box','off','Location','northwest');
% 
% 
% set(gca,'Ylim',[0 10])
% title(['$k$-distance graph, $k$=',num2str(k_value)],'HorizontalAlignment','center')
set(gca,'Color',ones(1,3).*0.55)
end
