# Supplementary material for: Mapping the mismatch between building and population growth: A global study of 1,700 cities
Source: iScience. 2025 Aug 5;28(9):113289. doi: 10.1016/j.isci.2025.113289 (PMC12396097; doi:10.1016/j.isci.2025.113289)
Supplement: Data S1. Code developed to extract data from the data sources, process the data, and plot the figures [file mmc2.zip › submit/R_Revised_All.m]

clear
Names = {'USA','EUR','JPN','CAN','BRZ','IDA','SEA','ROK','MDE','IRNTKY','CHN'};

for j = 1:length(Names)
    Building_Name = strcat('BLDG_Vl_',Names{j});
    Population_Name = strcat('Popu_Calcuated_',Names{j});
    % Building Volume
    load (Building_Name)

    Buliding_Volumn_1 = Buliding_Volumn(:,[15:33]);
    Buliding_Volumn_1 = [Buliding_Volumn_1,Buliding_Volumn(:,[1:14])];

    Step1 = mean(Buliding_Volumn_1(:,[7:8]),2)-mean(Buliding_Volumn_1(:,[9:10]),2);
    Buliding_Volumn_1(:,[1:8]) = Buliding_Volumn_1(:,[1:8]) -Step1;
    Step2 = mean(Buliding_Volumn_1(:,[17:19]),2)-mean(Buliding_Volumn_1(:,[20:22]),2);
    Buliding_Volumn_1(:,[1:19]) = Buliding_Volumn_1(:,[1:19]) -Step2;

    Buliding_Volumn_1(:,[7:8,17:19]) = [];

    Var_Ori_Building_Full.(Names{j}) = Buliding_Volumn_1(:,[8:end]);


    % Population
    load (Population_Name)
    Popu_Adj_Base = Popu(:,[10,12]);
    Popu_Adj_2 = Popu(:,11);
    Diff = mean(Popu_Adj_Base,2)-Popu_Adj_2;

    Popu_Adj = Popu;
    Popu_Adj(:,[2:10,12:end]) = Popu_Adj(:,[2:10,12:end]) - Diff;

    Var_Ori_Popu_Full.(Names{j}) = Popu_Adj;

    Var_NumbofBricks.(Names{j}) = Number_Bricks(:,1);
end
clear Building_Name Population_Name Buliding_Volumn_1 Buliding_Volumn Step1 Step2
clear Popu_Adj_Base Popu_Adj Popu_Adj_2 Diff Popu Number_Bricks
%%

for j = 1:length(Names)
    for i = 1:size(Var_Ori_Building_Full.(Names{j}),1)
        % Fit Population Slope
        Local_Fit_Pop = Var_Ori_Popu_Full.(Names{j})(i,:)./Var_Ori_Popu_Full.(Names{j})(i,1);
        try
            [Local_b_pop] = robustfit(  [1:21],Local_Fit_Pop  );
            Var_Slop_Popu_Full.(Names{j})(i,1) = Local_b_pop(2,1);
        catch
            Var_Slop_Popu_Full.(Names{j})(i,1) = NaN;
        end
        Local_Pop_Est = Local_b_pop(1,1) + [1:21].*Local_b_pop(2,1);
        R_Pop_Full.(Names{j})(i) = 1 - sum((Local_Fit_Pop - Local_Pop_Est).^2)./sum((Local_Fit_Pop - mean(Local_Fit_Pop)).^2);

        % Fit Building Slope
        Local_Fit_Vol = Var_Ori_Building_Full.(Names{j})(i,:)./Var_Ori_Building_Full.(Names{j})(i,1);
        try
            [Local_b_volumn] = robustfit(  [1:21],Local_Fit_Vol  );
            Var_Slop_Vol_Full.(Names{j})(i,1) = Local_b_volumn(2,1);
        catch
            Var_Slop_Vol_Full.(Names{j})(i,1) = NaN;
        end
        Local_Vol_Est = Local_b_volumn(1,1) + [1:21].*Local_b_volumn(2,1);
        R_Vol_Full.(Names{j})(i) = 1 - sum((Local_Fit_Vol - Local_Vol_Est).^2)./sum((Local_Fit_Vol - mean(Local_Fit_Vol)).^2);
    end
end

clear Local_Fit_Pop Local_b_pop Local_Pop_Est
clear Local_Fit_Vol Local_b_volumn Local_Vol_Est
clear i j2

%%
% P
load GDP_result2.mat
load Geo_Table2.mat
wgs84 = wgs84Ellipsoid("km");

clear Region_Area
for i = 1:(length(Names))
    
    GeoT_Table.(Names{i}) = geotable2table(GT_Struct.(strcat('GT_',Names{i})),["Lat","Lon"]);
    for j = 1:size(GeoT_Table.(Names{i}),1)
        Lati11 = GeoT_Table.(Names{i})(j,:).Lat;    Lati11 = Lati11{1,1};
        Long11 = GeoT_Table.(Names{i})(j,:).Lon;    Long11 = Long11{1,1};

        Region_Area.(Names{i})(j,1) = sum(areaint(Lati11',Long11',wgs84));
        GeoT_Lati.(Names{i})  (j,1) = mean(GeoT_Table.(Names{i})(j,:).Lat{1,1},'omitmissing');
    end
    i
end

Thre_Plot = 0;

All_Var_PopM_Full = [];
All_Var_VolM_Full = [];
All_Var_Slop_Vol_Full = [];
All_Var_Slop_Pop_Full = [];

All_GeoCen = [];

All_Var_GDP1_Full = [];
All_Var_Vol1_Full = [];All_Var_Vole_Full = [];
All_Var_Pop1_Full = [];All_Var_Pope_Full = [];

All_Var_CityArea_Full = [];
All_Pos_Full = [];

All_R2_Vol_Full = [];
All_R2_Pop_Full = [];

All_Bricks = [];
Lati_All = [];
for j = 1:length(Names)
    Name_GeoC = strcat('CenterGT_',Names{j});
    ID_Correlation = find(R_Pop_Full.(Names{j})>Thre_Plot&R_Vol_Full.(Names{j})>Thre_Plot);
    ID_Cri.(Names{j}) = ID_Correlation;

    Local_Median_Pop = median(Var_Ori_Popu_Full.(Names{j}),2);
    Local_Median_Vol = median(Var_Ori_Building_Full.(Names{j}),2);

    All_Var_PopM_Full = [All_Var_PopM_Full;Local_Median_Pop(ID_Correlation)];
    All_Var_VolM_Full = [All_Var_VolM_Full;Local_Median_Vol(ID_Correlation)];

    All_Var_Slop_Vol_Full = [All_Var_Slop_Vol_Full;Var_Slop_Vol_Full.(Names{j})(ID_Correlation)];
    All_Var_Slop_Pop_Full = [All_Var_Slop_Pop_Full;Var_Slop_Popu_Full.(Names{j})(ID_Correlation)];

    All_GeoCen = [All_GeoCen;Geo_Centers.(Name_GeoC)(ID_Correlation,:)];

    All_Var_GDP1_Full = [All_Var_GDP1_Full;GDP_PPP.(strcat('GT_',Names{j}))(ID_Correlation)'];
    All_Var_Vol1_Full = [All_Var_Vol1_Full;Var_Ori_Building_Full.(Names{j})(ID_Correlation,1)];
    All_Var_Vole_Full = [All_Var_Vole_Full;Var_Ori_Building_Full.(Names{j})(ID_Correlation,end)];
    All_Var_Pop1_Full = [All_Var_Pop1_Full;Var_Ori_Popu_Full.(Names{j})(ID_Correlation,1)];
    All_Var_Pope_Full = [All_Var_Pope_Full;Var_Ori_Popu_Full.(Names{j})(ID_Correlation,end)];

    All_Var_CityArea_Full = [All_Var_CityArea_Full;Region_Area.(Names{j})(ID_Correlation)];

    All_Pos_Full = [All_Pos_Full;j.*ones(length(Var_Slop_Vol_Full.(Names{j})(ID_Correlation)),1)];


    All_R2_Vol_Full = [All_R2_Vol_Full;R_Vol_Full.(Names{j})(ID_Correlation)'];
    All_R2_Pop_Full = [All_R2_Pop_Full;R_Pop_Full.(Names{j})(ID_Correlation)'];

    Temporal_Vol = Var_Slop_Vol_Full.(Names{j})(ID_Correlation);
    Temporal_Pop = Var_Slop_Popu_Full.(Names{j})(ID_Correlation);

    Plot_Median_Vol(j) = median(Temporal_Vol,"omitmissing");
    Plot_Median_Pop(j) = median(Temporal_Pop,"omitmissing");
    Size_Cities(j) = length(Var_Slop_Vol_Full.(Names{j})(ID_Correlation));
    Size_Pop(j) = sum(Local_Median_Pop(ID_Correlation)./1000000);

    Stru_GeoTable.(Names{j}) = geotable2table(GT_Struct.(strcat('GT_',Names{j})),["Lat","Lon"]);
    Lati_All = [Lati_All;GeoT_Lati.(Names{j})(ID_Correlation) ];
    All_Bricks = [All_Bricks;Var_NumbofBricks.(Names{j})(ID_Correlation)];
end
All_Var_Ela_Full = All_Var_Slop_Vol_Full-All_Var_Slop_Pop_Full;

All_Indp_Var_Full = [...
    All_Var_PopM_Full,All_Var_Pop1_Full,All_Var_Pope_Full,...
    All_Var_VolM_Full,All_Var_Vol1_Full,All_Var_Vole_Full,...
    All_Var_GDP1_Full];

All_Indp_Var_Full(:,[1:3]) = All_Indp_Var_Full(:,[1:3])./1000000;
All_Indp_Var_Full(:,end) = All_Indp_Var_Full(:,end)./1000000000;
clear GDP_PPP Name_GeoC Local_Median_Pop Local_Median_Vol ID_Correlation
clear Temporal_Vol Temporal_Pop
clear Thre_Plot
clear j
%%

Names =              {'USA','EUR','JPN','CAN','BRZ','IDA','SEA',     'ROK', 'MDE',          'IRNTKY','CHN'};
Names_PRNT_Line =    {'USA','EUR','JPN','CAN','BRA','IND','VN-LA-KH','KOR', 'EG-SY-SA',     'TR-IR', 'CHN'};
figure(50)
boxplot(All_Var_CityArea_Full, All_Pos_Full,'Orientation','horizontal','Symbol','xk','Colors',[0.05,0.05,0.05],'Widths',0.3)
xlabel('Area of Administrative Regions square km')
set(gca,'xlim',[1e-2 200],'xscale','log','yticklabel',Names_PRNT_Line)
set(gcf,'PaperUnits','centimeters','PaperPosition',[0 0 12 15] ,'renderer','painters')
print('Revise_RegionArea','-dmeta')
%%
figure(51)
C = colormap("parula");
scatter(All_Var_PopM_Full,All_Var_VolM_Full.*cosd(Lati_All),35,'o','filled','MarkerFaceColor',[C(210,:)],'MarkerEdgeColor','none','MarkerFaceAlpha',0.45)
set(gca,'xscale','log','yscale','log')
xlabel('Population of Administrative Regions')
ylabel ('Building Volume of Admin Regions')

Roh_Pop_Building = corr(All_Var_PopM_Full,All_Var_VolM_Full.*cosd(Lati_All));
XXlim = get(gca,'xlim');
YYlim = get(gca,'ylim');
Temp_Text = strcat('\fontsize{9.5}\it\rho\fontsize{9.5}\rm\bf = ',num2str(round(Roh_Pop_Building,2)));
        text(0.1, 0.8,Temp_Text,'units','normalized','FontSize',10,'FontName','Helvetica', ...
            'HorizontalAlignment','left', 'VerticalAlignment','top',...
            'Units','normalized','FontWeight','bold','BackgroundColor',[0.9,0.9,0.9,0.3])
%     
set(gcf,'PaperUnits','centimeters','PaperPosition',[0 0 9 8] ,'renderer','painters')
print('Revise_BuildingVolume_and_Polulation','-dmeta')
%
figure(52)
scatter(All_Var_PopM_Full,All_Var_CityArea_Full,35,'o','filled','MarkerFaceColor',[C(210,:)],'MarkerEdgeColor','none','MarkerFaceAlpha',0.45)
set(gca,'xscale','log','yscale','log')
xlabel('Population of Administrative Regions')
ylabel ('Area of Admin Regions square km')

Roh_Pop_Area = distcorr(All_Var_PopM_Full,All_Var_CityArea_Full);
XXlim = get(gca,'xlim');
YYlim = get(gca,'ylim');
Temp_Text = strcat('\fontsize{9.5}\it\rho\fontsize{9.5}\rm\bf = ',num2str(round(Roh_Pop_Area,2)));
        text(0.1, 0.8,Temp_Text,'units','normalized','FontSize',10,'FontName','Helvetica', ...
            'HorizontalAlignment','left', 'VerticalAlignment','top',...
            'Units','normalized','FontWeight','bold','BackgroundColor',[0.9,0.9,0.9,0.3])
%     
set(gcf,'PaperUnits','centimeters','PaperPosition',[0 0 9 8] ,'renderer','painters')
print('Revise_RegionArea_and_Polulation','-dmeta')
%% China Clusters Plot_China_GDPCenter&Growing.
load ("Cen_Shape_L0_UD_SeperateMD_WorldGeopoly.mat",'Poly_World')
clc

Lati_R = [20,48];  Long_R = [92,132];
Ratio_WH = 1.618;
Size_Export_Cluster = 12.5;


GPlot_Geo_Stru_Cried = Stru_GeoTable.CHN(ID_Cri.CHN,:);
GPlot_Geo_Center_L = All_GeoCen(All_Pos_Full==11,:);
GPlot_Geo_Stru_Cried([122:132,208],:)=[];
GPlot_Geo_Center_L([122:132,208],:)=[];

GPlot_Lati_Plot = GPlot_Geo_Stru_Cried.Lat;
GPlot_Longi_Plot = GPlot_Geo_Stru_Cried.Lon;

GPlot_VPopu = All_Var_PopM_Full(All_Pos_Full==11);
GPlot_VGDP = All_Var_GDP1_Full(All_Pos_Full==11)./All_Var_Pop1_Full(All_Pos_Full==11);
GPlot_VEla = All_Var_Ela_Full(All_Pos_Full==11);
GPlot_VPopu([122:132,208],:) = [];
GPlot_VGDP([122:132,208],:) = [];
GPlot_VEla([122:132,208],:) = [];
%
%            1     2     3     4     5     6     7     8     9     10     11
% Names = {'USA','EUR','JPN','CAN','BRZ','IDA','SEA','ROK','MDE','IRNTKY','CHN'};

%

%
figure(80)

[kDis_CHN,ID_Rmv_CHN,ID_Knee_CHN]=TtFunc_Cluster_Big_Age(Poly_World,{'CHN'},...
    GPlot_Geo_Center_L,GPlot_Lati_Plot,GPlot_Longi_Plot,...
    GPlot_VPopu,GPlot_VEla,...
    Lati_R,Long_R, ...
    3.5,'a',[' CHN'],4,...
    [20,48],[84.215960492174130,1.397840395078259e+02], ...
    GPlot_VGDP,5);
print('Cluster_China','-dmeta')


%% India Clusters

Lati_R = [8,34];  Long_R = [65 95];

GID_Z = char(GT_Struct.GT_IDA.GID_0);
ID_Z = find(GID_Z(:,1)=='Z');
Delt_Z = intersect(ID_Z,ID_Cri.IDA);
ID_Acc = setdiff(ID_Cri.IDA,ID_Z);
for i = 1:length(Delt_Z)
    ID_Reduce(i) = find(Delt_Z(i)==ID_Cri.IDA);
end
%
GPlot_Lati_Plot  = [Stru_GeoTable.IDA(ID_Acc,:).Lat];
GPlot_Longi_Plot = [Stru_GeoTable.IDA(ID_Acc,:).Lon];

GPlot_Geo_Center_L = All_GeoCen(All_Pos_Full==6,:);

GPlot_VPopu = All_Var_PopM_Full(All_Pos_Full==6);
GPlot_VGDP = All_Var_GDP1_Full(All_Pos_Full==6)./All_Var_Pop1_Full(All_Pos_Full==6);
GPlot_VEla = All_Var_Ela_Full(All_Pos_Full==6);

GPlot_Geo_Center_L(ID_Reduce,:)=[];
GPlot_VPopu(ID_Reduce,:)=[];
GPlot_VGDP(ID_Reduce,:)=[];
GPlot_VEla(ID_Reduce,:)=[];

figure(100)
[kDis_IND,ID_Rmv_IND,ID_Knee_IND]=TtFunc_Cluster_Big_Age(Poly_World,{'IDA'},...
    GPlot_Geo_Center_L,GPlot_Lati_Plot,GPlot_Longi_Plot,...
    GPlot_VPopu,GPlot_VEla,...
    Lati_R,Long_R, ...
    2,'b',' IND',4,...
    Lati_R,Long_R, ...
    GPlot_VGDP,0);

print('Cluster_IND','-dmeta')


%% Europe Clusters

Lati_R = [36,60];  Long_R = [-20 30];
GPlot_Lati_Plot  = [Stru_GeoTable.EUR(ID_Cri.EUR,:).Lat];
GPlot_Longi_Plot = [Stru_GeoTable.EUR(ID_Cri.EUR,:).Lon];

GPlot_Geo_Center_L = All_GeoCen(All_Pos_Full==2,:);

GPlot_VPopu = All_Var_PopM_Full(All_Pos_Full==2);
GPlot_VGDP = All_Var_GDP1_Full(All_Pos_Full==2)./All_Var_Pop1_Full(All_Pos_Full==2);
GPlot_VEla = All_Var_Ela_Full(All_Pos_Full==2);

figure(110)
[kDis_EUR,ID_Rmv_EUR,ID_Knee_EUR]=TtFunc_Cluster_Big_Age(Poly_World,{'EUR'},...
    GPlot_Geo_Center_L,GPlot_Lati_Plot,GPlot_Longi_Plot,...
    GPlot_VPopu,GPlot_VEla,...
    Lati_R,Long_R, ... 
    0.3,'c',' EUR',4,...
    Lati_R,Long_R, ...
    GPlot_VGDP,-5);

print('Cluster_EUR','-dmeta')
%% North Americas Clusters

Lati_R = [26,53];  Long_R = [-132 -60];
GPlot_Lati_Plot = ...
    [Stru_GeoTable.USA(ID_Cri.USA,:).Lat;...
    Stru_GeoTable.CAN(ID_Cri.CAN,:).Lat];
GPlot_Longi_Plot = ...
    [Stru_GeoTable.USA(ID_Cri.USA,:).Lon;...
    Stru_GeoTable.CAN(ID_Cri.CAN,:).Lon];

GPlot_Geo_Center_L = All_GeoCen(All_Pos_Full==1|All_Pos_Full==4,:);

GPlot_VPopu = All_Var_PopM_Full(All_Pos_Full==1|All_Pos_Full==4);
GPlot_VGDP = All_Var_GDP1_Full(All_Pos_Full==1|All_Pos_Full==4)./All_Var_Pop1_Full(All_Pos_Full==1|All_Pos_Full==4);
GPlot_VEla = All_Var_Ela_Full(All_Pos_Full==1|All_Pos_Full==4);

figure(90)
[kDis_USA,ID_Rmv_USA,ID_Knee_USA]=TtFunc_Cluster_Big_Age(Poly_World,{'USA','CAN'},...
    GPlot_Geo_Center_L,GPlot_Lati_Plot,GPlot_Longi_Plot,...
    GPlot_VPopu,GPlot_VEla,...
    Lati_R,Long_R, ...
    0.5,'d',' USA+CAN',4,...
    Lati_R,Long_R, ...
    GPlot_VGDP,-5);

print('Cluster_USA','-dmeta')

%%
KDis = {kDis_CHN,kDis_IND,kDis_EUR,kDis_USA};
ID_Rmv = {ID_Rmv_CHN,ID_Rmv_IND,ID_Rmv_EUR,ID_Rmv_USA};
ID_Knee = [ID_Knee_CHN,ID_Knee_IND,ID_Knee_EUR,ID_Knee_USA];
Shift = [5,0,-5,-5];
Title = {'(a) CHN','(b) IND','(c) EUR','(d) USA+CAN'};
save('Plot_K_Distance','KDis','ID_Rmv','ID_Knee')
figure(989)
C = colormap("parula");
TT11 = tiledlayout(2,2,'TileSpacing','tight','Padding','compact');
for i = 1:length(KDis)
    nexttile
    
    Local_KDis = KDis{i};

    Size_KDis_Full = length(Local_KDis);
    Local_IDs = [1:Size_KDis_Full];

    Local_ID_Rmv = ID_Rmv{i};
    [ID_Usd,Pos_ID] = setdiff(Local_IDs,Local_ID_Rmv);

    k_Dis_Used = Local_KDis(Pos_ID) ;
    hold off
    scatter(ID_Usd          ,Local_KDis(Pos_ID)         ,10,'o','filled','MarkerFaceColor',[C(210,:)],'MarkerEdgeColor','none')
    hold on
    ID_Knee_Select = ID_Knee(i)+Shift(i);
    % scatter(Local_ID_Rmv    ,Local_KDis(Local_ID_Rmv)   ,10,'x','filled','MarkerEdgeColor',[C(210,:)])
    scatter(ID_Knee_Select    ,k_Dis_Used(ID_Knee_Select)     ,40,'o'         ,'MarkerEdgeColor',[C(25,:)],'MarkerFaceColor','none','LineWidth',2.5)
    grid on
    set(gca,'FontSize',8.5)
    text(0.05,0.98,Title{i},'Units','normalized','HorizontalAlignment','left','VerticalAlignment','top','FontSize',8);
end
ylabel(TT11,['Sorted Mean Distance from the',newline,'4 Nearest Neighbors (Arc Length)'],'FontSize',9)
xlabel(TT11,'Rank of the Mean Distances','FontSize',9)
set(gcf,'PaperPosition',[0 0 13 8],'render','painter')
print('K_Distance','-dmeta')
savefig(989,'K_Distance_Matlab')
%%
figure(105)
clc
%                      1     2     3     4     5     6     7             8      9                 10     11
% Names =            {'USA','EUR','JPN','CAN','BRZ','IDA','SEA',        'ROK',  'MDE',         'IRNTKY','CHN'};
Names_PRNT_Line =    {'USA','EUR','JPN','CAN','BRA','IND','VN-LA-KH',   'KOR', 'EG-SY-SA',     'TR-IR', 'CHN'};

Vec_X = [-2:0.1:5];
Vec_Y = [-2:0.1:5];
[Grid_X,Grid_Y] = meshgrid(Vec_X,Vec_Y);
Axislim = [-1 4];
C_Fill_Con = colormap("turbo");
Y1 = (0.29900 * C_Fill_Con(:,1) + 0.58700 * C_Fill_Con(:,2) + 0.11400 * C_Fill_Con(:,3)).*0.85;
Y2 = (0.29900 * C_Fill_Con(:,1) + 0.58700 * C_Fill_Con(:,2) + 0.11400 * C_Fill_Con(:,3)).*0.3;
U  = -0.14713 * C_Fill_Con(:,1) - 0.28886 * C_Fill_Con(:,2) + 0.43600 * C_Fill_Con(:,3);
V  =  0.61500 * C_Fill_Con(:,1) - 0.51499 * C_Fill_Con(:,2) - 0.10001 * C_Fill_Con(:,3);
C_Out1 = ...
    [min(1,max(0,(Y1 + 1.1398345760 * V))),...
    min(1,max(0,(Y1 - 0.3946460533 * U - 0.58060 * V))),...
    min(1,max(0,(Y1 + 2.0321119380 * U)))];
C_Out2 = ...
    [min(1,max(0,(Y2 + 1.1398345760 * V))),...
    min(1,max(0,(Y2 - 0.3946460533 * U - 0.58060 * V))),...
    min(1,max(0,(Y2 + 2.0321119380 * U)))];
clear Y1 Y2 U V
Cases = {[1,2,4],[5,6],[7,8,10,11]};


TT_Foc = tiledlayout(5,5,'TileSpacing','none');


for j = 1:length(Cases)
    Cri = sum(All_Pos_Full==Cases{j},2);

    Temporal_Vol = All_Var_Slop_Vol_Full(Cri==1).*100;
    Temporal_Pop = All_Var_Slop_Pop_Full(Cri==1).*100;

    nexttile(1,[1,4])
    [Foc_Pop, X_Pop] = ksdensity(Temporal_Pop,'NumPoints',1000,"Function","pdf");
    Kern_Pop = area(X_Pop,Foc_Pop,'FaceColor',C_Fill_Con(round(256./3.*j),:),'LineWidth',1.5,'FaceAlpha',0.75,'EdgeColor',[0.99 0.99 0.99]);
    hold on
    grid on
    set(gca,'xlim',Axislim,'FontName','Arial','FontSize',9.5,'xticklabel',[],'ytick',[0.1:0.2:0.6],'YLim',[0 0.6])
    ylabel(['Occurrence',char(10),'Probab. Density'])


    nexttile(10,[4,1])
    [Foc_Vol, X_Vol] = ksdensity(Temporal_Vol,'NumPoints',1000,"Function","pdf");
    Kern_Vol = area(X_Vol,Foc_Vol,'FaceColor',C_Fill_Con(round(256./3.*j),:),'LineWidth',1.5,'FaceAlpha',0.75,'EdgeColor',[0.99 0.99 0.99]);
    view(90,90+180)
    hold on
    grid on
    set(gca,'xlim',Axislim,'FontName','Arial','FontSize',9.5,'xticklabel',[],'ytick',[0:0.5:1.5],'ylim',[0 1.5])
    ytickangle(0)
    ylabel(['Occurrence',char(10),'Probab. Density'])


    f(:,j) = mvksdensity([Temporal_Pop,Temporal_Vol],[Grid_X(:),Grid_Y(:)],...
        'Bandwidth',[0.5,0.5],'Function','pdf',...
        'Kernel','normal');

    Levels(j,:) = quantile(f(:,j),[0.8,0.9,0.95,0.99]);

    PDF = reshape(f(:,j),length(Vec_X),length(Vec_Y));
    for i = 1:length(Levels)
        PDF_All{j,i} = PDF;

    end

end

nexttile(6,[4,4])
set(gca,'xlim',Axislim,'ylim',Axislim,'XTick',[-1:4],'YTick',[-1:4])
hold off
for  i = 1:length(Levels)


    for j = 1:length(Cases)
        contourf(Vec_X,Vec_Y,PDF_All{j,i},[Levels(j,i),Levels(j,i)],'FaceAlpha',(i./length(Levels)).^1.65,...
            'FaceColor',C_Fill_Con(round(256./3.*j),:),'EdgeColor','none')
        hold on

    end

    

end
for j = 1:length(Cases)
    contourf(Vec_X,Vec_Y,PDF_All{j,i},[Levels(j,2),Levels(j,2)],'FaceColor','none',...
        'EdgeColor',C_Out1(round(256./3.*j),:),...
        'EdgeAlpha',0.75,'LineWidth',2.5,'LineStyle','--','ShowText','off')
    contourf(Vec_X,Vec_Y,PDF_All{j,i},[Levels(j,end),Levels(j,end)],'FaceColor',C_Out1(round(256./3.*j),:),...
        'EdgeColor','none')
end
%
X_Tick_Pos = [];
Y_Tick_Pos = [];
Region_Name = {};
Cases2 = {[1],[5,6],[7,8,10,11]};
for j = 1:length(Cases2)
    scatter(Plot_Median_Pop(Cases{j})*100,Plot_Median_Vol(Cases{j})*100,Size_Cities(Cases{j}),"filled", ...
        'MarkerEdgeColor',C_Out2(round(256./3.*j),:),'Marker','x','LineWidth',2)
    for i = 1:length(Cases2{j})
        X_Tick_Pos = [X_Tick_Pos;Plot_Median_Pop(Cases2{j}(i))*100];
        Y_Tick_Pos = [Y_Tick_Pos;Plot_Median_Vol(Cases2{j}(i))*100];
        Region_Name = [Region_Name;Names_PRNT_Line{Cases2{j}(i)}];
    end
end
delete(findobj(gcf, 'type', 'text'));
X_Tick_Pos(end) = X_Tick_Pos(end)-0.8;
Y_Tick_Pos(1) = Y_Tick_Pos(1)-0.2;
Y_Tick_Pos(2) = Y_Tick_Pos(2)-0.1;
X_Tick_Pos(1) = X_Tick_Pos(1)+0.2;
Region_Name(1) = {['EUR, USA, CAN']};
% Region_Name(2) = {['BRZ,MDE']};
text(X_Tick_Pos(1:end-4)+0.15,Y_Tick_Pos(1:end-4)+0.15,Region_Name(1:end-4),'HorizontalAlignment','left','VerticalAlignment','top', ...
    'FontName','Arial','FontSize',9.5,'FontWeight','bold')
text(X_Tick_Pos(end-3:end)+0.15,Y_Tick_Pos(end-3:end)+0.15,Region_Name(end-3:end),'HorizontalAlignment','left','VerticalAlignment','top', ...
    'FontName','Arial','FontSize',9.5,'FontWeight','bold','Color',1.*ones(1,3))

%
Cases_Others = [3];
scatter(Plot_Median_Pop(Cases_Others)*100,Plot_Median_Vol(Cases_Others)*100,Size_Cities(Cases_Others),"filled", ...
    'MarkerEdgeColor','none','Marker','o','LineWidth',2,'MarkerFaceColor',[1,1,1])
text(Plot_Median_Pop(Cases_Others)*100+0.15,Plot_Median_Vol(Cases_Others)*100+0.15,Names_PRNT_Line(Cases_Others),...
    'HorizontalAlignment','left','VerticalAlignment','top','FontName','Arial','FontSize',9.5,'FontWeight','bold','Color',1.*ones(1,3))
Cases_Others = [9];
scatter(Plot_Median_Pop(Cases_Others)*100,Plot_Median_Vol(Cases_Others)*100,Size_Cities(Cases_Others),"filled", ...
    'MarkerEdgeColor','none','Marker','o','LineWidth',2,'MarkerFaceColor',[1,1,1])
text(Plot_Median_Pop(Cases_Others)*100+0.15,Plot_Median_Vol(Cases_Others)*100+0.15,Names_PRNT_Line(Cases_Others),...
    'HorizontalAlignment','left','VerticalAlignment','top','FontName','Arial','FontSize',9.5,'FontWeight','bold')
xlabel('Change Rate of Populations (\itR\_\rmPopulation)')
ylabel('Change Rate of Buildings (\itR\_\rmBuilding)')

set(gca,'FontName','Arial','FontSize',9.5)
grid on
plot([-2,5],[-2,5],'--','linewidth',1.2,'color','k')
set(gca,'xlim',Axislim,'ylim',Axislim,'XTick',[-1:3],'YTick',[-1:3])
clear i j Cases2 Cases
clear Vec_X Vec_Y Grid_X Grid_Y
clear X_Tick_Pos Y_Tick_Pos        %    Clear Text Position
clear Levels
clear Cri f PDF
% clear C_Out1 C_Out2 C_Fill_Con     % Clear Color Maps
clear Foc_Pop Foc_Vol X_Pop X_Vol
clear Temporal_Vol Temporal_Pop


set(gcf,'PaperPosition',[0 0 13 13],'render','painter')

print('Density_Compare','-dmeta')
%%
try
    close(figure(20))
end
figure(20)
Str_Vol_R = '\Delta\itR';
R_Function_Plot_Range(All_Var_Ela_Full,All_Pos_Full,Str_Vol_R)
set(gcf,'PaperPosition',[0 0 17 10],'render','painter')
print('GN_GS_AllFOC1','-dmeta')
%%

try
    close(figure(21))
end
figure(21)
Str_Vol_R = '\fontsize{9}\itR\fontsize{6.5}B';
R_Function_Plot_Range(All_Var_Slop_Vol_Full,All_Pos_Full,Str_Vol_R)
set(gcf,'PaperPosition',[0 0 17 10],'render','painter')
print('GN_GS_AllFOC_AbsR1','-dmeta')
%%

try
    close(figure(22))
end
figure(22)
% Str_Vol_R = '\fontsize{9}\itR\fontsize{6.5}B';
Str_Vol_R_All = {'\fontsize{9}\Delta\itR'     ,'\fontsize{9}\itR\fontsize{6.5}V'};
Str_Vol_R = Str_Vol_R_All{1};
R_Function_Plot_Trend(All_Var_Ela_Full,All_Var_GDP1_Full,All_Var_Pop1_Full,All_Pos_Full,Str_Vol_R)
set(gcf,'PaperPosition',[0 0 13 12],'render','painter')
print('GN_GS_Trend','-dmeta')

%%
GlobalNthSth_Cri =    [1    ,1    ,1    ,1    ,3    ,3     ,2        ,2    ,  3        , 2      , 2];

ID_GlobalNorth = find(sum(All_Pos_Full == find(GlobalNthSth_Cri==1),2)==1);
ID_GlobalSouth1 = find(sum(All_Pos_Full == find(GlobalNthSth_Cri==2),2)==1);
ID_GlobalSouth2 = find(sum(All_Pos_Full == find(GlobalNthSth_Cri==3),2)==1);

ELA_Income_GNS{1,1} = All_Var_Ela_Full(ID_GlobalNorth);
ELA_Income_GNS{1,2} = All_Var_Ela_Full(ID_GlobalSouth1);
ELA_Income_GNS{1,3} = All_Var_Ela_Full(ID_GlobalSouth2);
Xlim = [-0.1,    0.15;
        -0.02,   0.1];
ELA_Income_GNS{2,1} = All_Var_Slop_Vol_Full(ID_GlobalNorth);
ELA_Income_GNS{2,2} = All_Var_Slop_Vol_Full(ID_GlobalSouth1);
ELA_Income_GNS{2,3} = All_Var_Slop_Vol_Full(ID_GlobalSouth2);

ELA_Income_GNS{3,1} = All_Var_GDP1_Full(ID_GlobalNorth);
ELA_Income_GNS{3,2} = All_Var_GDP1_Full(ID_GlobalSouth1);
ELA_Income_GNS{3,3} = All_Var_GDP1_Full(ID_GlobalSouth2);

ELA_Income_GNS{4,1} = All_Var_GDP1_Full(ID_GlobalNorth)./All_Var_Pop1_Full(ID_GlobalNorth);
ELA_Income_GNS{4,2} = All_Var_GDP1_Full(ID_GlobalSouth1)./All_Var_Pop1_Full(ID_GlobalSouth1);
ELA_Income_GNS{4,3} = All_Var_GDP1_Full(ID_GlobalSouth2)./All_Var_Pop1_Full(ID_GlobalSouth2);

Str_GNGS  = {'Global North'                     ,'Global South A'               ,'Global South B'};
Str_Vol_R = {'\fontsize{9}\Delta\itR'     ,'\fontsize{9}\itR\fontsize{6.5}V'};

figure(41)
C_Variable_Ela = flip((colormap("hot")),1);
Y1 = (0.29900 * C_Variable_Ela(:,1) + 0.58700 * C_Variable_Ela(:,2) + 0.11400 * C_Variable_Ela(:,3)).*0.75;
U  = -0.14713 * C_Variable_Ela(:,1) - 0.28886 * C_Variable_Ela(:,2) + 0.43600 * C_Variable_Ela(:,3);
V  =  0.61500 * C_Variable_Ela(:,1) - 0.51499 * C_Variable_Ela(:,2) - 0.10001 * C_Variable_Ela(:,3);
C_Out1 = ...
    [min(1,max(0,(Y1 + 1.1398345760 * V))),...
     min(1,max(0,(Y1 - 0.3946460533 * U - 0.58060 * V))),...
     min(1,max(0,(Y1 + 2.0321119380 * U)))];
TT_Category = tiledlayout(3,2,'Padding','compact','TileSpacing','compact');

for j = 1:3
    for i = 1:2
        nexttile
        [Map_pdf Map_xid]= ksdensity (ELA_Income_GNS{i,j},'NumPoints',1000);
        Kern_As = area(Map_xid,Map_pdf,'FaceColor',C_Variable_Ela(round(256./7.*(j+2)),:),'LineWidth',1.5,'FaceAlpha',0.65,...
            'EdgeColor',C_Out1(round(256./7.*(j+2)),:),'EdgeAlpha',0.7);
        
        Max_Y = max(Map_pdf);
        Y_Max_Lim = Max_Y.*1.15;
        set(gca,'Ylim',[0 Y_Max_Lim ])

        Ytick_Label = get(gca,'YtickLabel');            Ytick = get(gca,'Ytick');
        Y_Lim = get(gca,'YLim');                        Y_Pos_Box = Y_Lim(2) - (Y_Lim(2) - Y_Lim(1)).*0.05;
        
        Median = median(ELA_Income_GNS{i,j});
        
        Qua_Round = round((quantile(ELA_Income_GNS{i,j},[0.25,0.75])).*100,1);
        Qua = quantile(ELA_Income_GNS{i,j},[0.25,0.75]);
        Ext_Lower = round(  Qua(1) - 1.5.*(Qua(2)-Qua(1)),3  );     
        Ext_Upper = round(  Qua(2) + 1.5.*(Qua(2)-Qua(1)),3  );
        
        hold on 
        boxplot(ELA_Income_GNS{i,j},'Orientation','horizontal','Positions',Y_Pos_Box,'PlotStyle','compact'...
            ,'Symbol','','Colors',C_Out1(round(256./7.*(j+2)),:),'Width',0.5)
        set(gca,'Ytick',Ytick,'YtickLabel',Ytick)

        Text_2bPrint = ...
                strcat('\bf',Str_Vol_R{i}, ...
                ', \fontsize{8}\rm\bf',Str_GNGS{j}, ...
                '\newline','\fontsize{8}\rmMedian = ', ...
                num2str(round(Median,3).*100),'%', ...
                '\newline','IQR = [',num2str(Qua_Round(1)),', ',num2str(Qua_Round(2)),']%', ...
                '\newline',...
                '\newline','(Q1-1.5IQR) = ', num2str(Ext_Lower.*100),'%',...
                '\newline','(Q3+1.5IQR) = ', num2str(Ext_Upper.*100),'%');
        
        text(0.95,0.9,Text_2bPrint,'FontSize',9, ...
            'Interpreter','tex','Units','normalized',...
            'HorizontalAlignment','right','VerticalAlignment','cap')
        set(gca,'xlim',Xlim(i,:),'FontSize',9)
        XTick = get(gca,'XTick');
        for i_Tick = 1:length(XTick)
            XTickLable_Rpl{i_Tick} = strcat(num2str(round(XTick(i_Tick).*100,1)),'%');
        end
        set(gca,'XTick',XTick,'XTickLabel',XTickLable_Rpl)
        xtickangle(0)
    end
end
xlabel(TT_Category, ...
    ['\rm\fontsize{10}\bfRight: \rmChange Rate in Buildings \itR\fontsize{7}V \fontsize{10}\newline' ...
     '\rm\fontsize{10}\bfLeft: \rmDifferences of Change Rates in Buildings and Population \Delta\itR'])
ylabel(TT_Category,'\fontsize{10}Kernel-Smootehd\newlineProbability Density Distribution')
set(gcf,'PaperPosition',[0 0 14.5 9],'render','painter')
print('GN_GS_FOC1','-dmeta')

%%
close all
figure (42)

Str_Vol_R = {'\fontsize{9}\Delta\itR'     ,'\fontsize{9}\itR\fontsize{6.5}V'};
TT_Influence = tiledlayout(2,4,'Padding','compact','TileSpacing','compact');
for i = 1:2
    for k = 3:4
        for j = 1:2
        
            nexttile
            Scaler = [0 0 1000000,1000];
            scatter (ELA_Income_GNS{k,j}./Scaler(k),ELA_Income_GNS{i,j},15,'filled','MarkerFaceColor',C_Variable_Ela(round(256./7.*(j+2)),:), ...
                'MarkerFaceAlpha',0.35,'MarkerEdgeColor','none')
            set(gca,'xscale','log')
            
            if k == 3
                set(gca,'XLim',[1e1 1e7],'xtick',[10.^[1:2:7]])
                xlabel(['\rm\fontsize{9} Total GDP (Million)'])
            else
                set(gca,'XLim',[10.^(-0.5) 10.^(2.5)],'xtick',[10.^[-1:1:3]])
                xlabel(['\rm\fontsize{9} Per Capita GDP (Thousand)'])
            end
            if j ==1
                ylabel(strcat('\bf',Str_Vol_R{i},'\fontsize{9}\rm\bf, Global Nouth'))

            else
                ylabel(strcat('\bf',Str_Vol_R{i},'\fontsize{9}\rm\bf, Global South'))
            end
            if i ==1
                set(gca,'YLim',[-5 6]./100)
            else
                set(gca,'YLim',[-2 5]./100)
            end
            YTick = get(gca,'YTick');
            % R = distcorr(ELA_Income_GNS{k,j},ELA_Income_GNS{i,j});
            % Text_Corr = strcat('\it\bf\fontsize{8}R\rm\bf=',num2str(round(R,2)));
            % text(0.95,0.05,Text_Corr, ...
            %     'Units','normalized','HorizontalAlignment','right','VerticalAlignment','baseline');
            for i_XTick = 1:length(YTick)
                YTickLable_Rpl{i_XTick} = strcat(num2str(round(YTick(i_XTick).*100,1)),'%');
            end
            set(gca,'YTick',YTick,'YTickLabel',YTickLable_Rpl)
            xtickangle(0)
        end
    end
end
xlabel(TT_Influence, ['\rm\bf\fontsize{10} Total and per Capita GDP in the Administrative Regions'])

set(gcf,'PaperPosition',[0 0 18 9],'render','painter')
print('GN_GS_Trend','-dmeta')
%%
figure(11)
X_Tick = '\fontsize{8}\Delta\itR\rm of the Various Cities';
Y_Tick = ['\fontsize{8}Occurrence',char(10),'Probability Densities'];
[RatioA,ID_Orig]=R_Function_PlotWorld_Foc_Only...
    (All_Var_Ela_Full,All_Var_PopM_Full,All_GeoCen,All_Pos_Full,...
    '\Delta\itR',...
    X_Tick,Y_Tick,60);


set(gcf,'PaperPosition',[0 0 18 18.*RatioA],'render','painter')
print('Big_Delta_Foc','-dmeta')
%
figure(12)
X_Tick = '\fontsize{7.8} Year';
Y_Tick = ['\fontsize{7.8}Building Volume',char(10),'\fontsize{7.8}(Normalized by Year 2000)'];
RatioA=R_Function_PlotWorld_Foc_Only...
    (All_Var_Slop_Vol_Full,All_Var_PopM_Full,All_GeoCen,All_Pos_Full,...
    '\fontsize{8}\itR\fontsize{6.3}\bfB',...
    X_Tick,Y_Tick,100,ID_Orig);

set(gcf,'PaperPosition',[0 0 18 18.*RatioA],'render','painter')
print('Big_Volume','-dmeta')
%
figure(13)
X_Tick = '\fontsize{7.8}Year';
Y_Tick = ['\fontsize{7.8}Population',char(10),'\fontsize{7.8}(Normalized by Year 2000)'];
RatioA=R_Function_PlotWorld_Foc_Only...
    (All_Var_Slop_Pop_Full,All_Var_PopM_Full,All_GeoCen,All_Pos_Full,...
    '\fontsize{8}\itR\fontsize{6.3}\bfP',...
    X_Tick,Y_Tick,60,ID_Orig);
set(gcf,'PaperPosition',[0 0 18 18.*RatioA],'render','painter')
print('Big_Pop','-dmeta')
%%

Names_PRNT_Line =    {'USA','EUR','JPN','CAN','BRA','IND',['VN-',newline,'LA-KH'],  'KOR', ['EG-',newline,'SY-SA'],     'TR-IR', 'CHN'};

Var_Name_Roh_Base = {...
    '\rm\fontsize{9}GDP\fontsize{7.5}\ita\rm,1',...
    '\rm\fontsize{9}GDP\fontsize{7.5}\itp\rm,1',...
    '\rm\fontsize{9}GDP\fontsize{7.5}\itp\rm,\itM',...
    '\rm\fontsize{9}Vol\fontsize{7.5}\ita\rm,1',...
    '\rm\fontsize{9}Vol\fontsize{7.5}\itp\rm,1',...
    '\rm\fontsize{9}Vol\fontsize{7.5}\itp\rm,\itM',...
    '\rm\fontsize{9}Pop\fontsize{7.5}',...
    '\rm\fontsize{9}Pop\fontsize{7.5}\itp\rm,\itM',...
    '\rm\fontsize{9}Pop\fontsize{7.5}\itp\rm,20'};
Var_Comb = [...
    All_Indp_Var_Full(:,7),...                              %GDPa      1
    All_Indp_Var_Full(:,7)./All_Indp_Var_Full(:,2),...      %GDPp1     2
    All_Indp_Var_Full(:,7)./All_Indp_Var_Full(:,1),...      %GDPpm     3
    All_Indp_Var_Full(:,5),...                              %Vola      4
    All_Indp_Var_Full(:,5)./All_Indp_Var_Full(:,2),...      %Volp1     5
    All_Indp_Var_Full(:,5)./All_Indp_Var_Full(:,1),...      %Volpm     6
    All_Indp_Var_Full(:,2),...                              %Pop1      7
    All_Indp_Var_Full(:,1),...                              %Popm      8
    All_Indp_Var_Full(:,3)];                                %Pop20     9
%

C_Parula = colormap('autumn');
% C_Parula([1:50,end-50:end],:)=[];

Y1 = max(0,  (0.29900 * C_Parula(:,1) + 0.58700 * C_Parula(:,2) + 0.11400 * C_Parula(:,3))-0.15   );
Y2 = max(0,  (0.29900 * C_Parula(:,1) + 0.58700 * C_Parula(:,2) + 0.11400 * C_Parula(:,3))-0.30   );
U =          -0.14713 * C_Parula(:,1) - 0.28886 * C_Parula(:,2) + 0.43600 * C_Parula(:,3)          ;
V =           0.61500 * C_Parula(:,1) - 0.51499 * C_Parula(:,2) - 0.10001 * C_Parula(:,3)          ;
C_Out1 = [...
    max(0,(Y1 + 1.139834576  * V             )),...
    max(0,(Y1 - 0.3946460533 * U -0.58060 * V)),...
    max(0,(Y1 + 2.032111938  * U             ))];
C_Out2 = [...
    max(0,(Y2 + 1.139834576  * V             )),...
    max(0,(Y2 - 0.3946460533 * U -0.58060 * V)),...
    max(0,(Y2 + 2.032111938  * U             ))];
clear Y U V  Roh_Results
% Names = {'USA','EUR','JPN','CAN','BRZ','IDA','SEA','ROK','MDE','IRNTKY','CHN'};
%            1     2     3     4     5     6     7     8     9      10     11
CasesCal = [1:11];
Vars_Considered  = [1,2,4,5,7];       Rows = length(Vars_Considered);
Interval = 0.1;            Bin_Intv = [0:Interval:1,1];


figure(1000)
TT_City = tiledlayout(length(CasesCal),length(Vars_Considered),'TileSpacing','tight','padding','compact');
PosId = 1;
Min_Size = quantile(All_Indp_Var_Full(:,1),0.05);
for i_Group = 1:11
    ID_Country_plot = ID_Orig(i_Group);
    Cri = sum(All_Pos_Full==CasesCal(ID_Country_plot),2);

    Temp_Ela = All_Var_Ela_Full(Cri==1);
    [Temp_Ela_in,Cri_Outlier1] = rmoutliers(Temp_Ela,'quartiles');
    if ID_Country_plot ==11
        Cri_Outlier1([122:132,208],:) = 1;
    end
    Ylim_NotSmth = quantile(Temp_Ela_in,[0.05,0.95]);
    Ylim_Smth(1) = floor(Ylim_NotSmth(1).*200)./200;
    Ylim_Smth(2) = ceil(Ylim_NotSmth(2).*200)./200;

    for i_Var = 1:Rows
        Temp_ColumnID = Vars_Considered(i_Var);
        Temp_Var_Comb = Var_Comb(Cri==1,Temp_ColumnID);
        [~,Cri_Outlier2] = rmoutliers(Temp_Var_Comb,'quartiles');
        Temp_X_Corr = Temp_Var_Comb(Cri_Outlier1==0&Cri_Outlier2==0);
        Temp_Y_Corr = Temp_Ela(Cri_Outlier1==0&Cri_Outlier2==0);

        Temp_W_Corr = All_Indp_Var_Full(Cri==1,1);
        Temp_W_Corr = Temp_W_Corr(Cri_Outlier1==0&Cri_Outlier2==0);

        Temp_R2 = All_R2_Vol_Full(Cri==1).*All_R2_Pop_Full(Cri==1);
        Temp_R2 = Temp_R2(Cri_Outlier1==0&Cri_Outlier2==0);

        Roh_Results(i_Group,i_Var) = distcorr(Temp_X_Corr,Temp_Y_Corr);


        nexttile((PosId-1).*Rows+i_Var,[1,1])
        Numb_Cities = length(Temp_W_Corr);

        hold off
        % Color of Scatter
        if round(Roh_Results(i_Group,i_Var),2)>=0.25
            Color_Adopted_Scatter = C_Out1(round(size(C_Out1,1)/length(CasesCal)*i_Group),:);
            FaceAlpha = 0.85;
            Weight_Text{i_Group,i_Var} = 'bold';
            FontW_Tx{i_Group,i_Var} = '\bf';
        else
            Color_Adopted_Scatter = C_Parula(round(size(C_Out1,1)/length(CasesCal)*i_Group),:);
            FaceAlpha = 0.7;
            Weight_Text{i_Group,i_Var} = 'normal';
            FontW_Tx{i_Group,i_Var} = '';
        end


        S_S = scatter(Temp_X_Corr,Temp_Y_Corr,max(Min_Size,Temp_W_Corr).*5,...
            'filled','LineWidth',0.8  ,'MarkerEdgeColor','none', ...
            'MarkerFaceColor',Color_Adopted_Scatter,'MarkerFaceAlpha',FaceAlpha);


        if i_Group == length(CasesCal)
            xlabel(Var_Name_Roh_Base{Temp_ColumnID},'Interpreter','tex')
        end
        if Numb_Cities>=100
            Weight_Y = 'bold';
            Font_Method = '\rm\bf';
        else
            Weight_Y = 'normal';
            Font_Method = '\rm';
        end
        if i_Var == 1
            ylabel(strcat('\Delta\itR',Font_Method,'(',Names_PRNT_Line{ID_Country_plot},')'), ...
                'Interpreter','tex','FontWeight',Weight_Y)
        end


        % X_Axis Tick of the smoothed line
        Temp_Var_Bin_Boundary = unique(quantile(Temp_X_Corr,Bin_Intv));
        Var_X_AxisTick = (Temp_Var_Bin_Boundary(2:end) - Temp_Var_Bin_Boundary(1:end-1))./2+Temp_Var_Bin_Boundary(1:end-1);
        XTick = Temp_Var_Bin_Boundary;
        XLIM(1) = (XTick(2) - XTick(1)).*0+XTick(1);
        XLIM(2) = XTick(end) - (XTick(end) - XTick(end-1)).*0;

        clear Temp_Weighted_Avg Temp_Weighted_Std Temp_Weight_Norm
        for j = 1:length(Var_X_AxisTick)
            ID_Inboundary = find(Temp_X_Corr>=Temp_Var_Bin_Boundary(j) & Temp_X_Corr<=Temp_Var_Bin_Boundary(j+1));
            if std(Temp_X_Corr(ID_Inboundary)) ==0
                Temp_Ans_Std_Var(j) = Temp_X_Corr(ID_Inboundary)./length(Bin_Intv);
            else
                Temp_Ans_Std_Var(j) = std(Temp_X_Corr(ID_Inboundary));
            end

            Temp_Weight_All =  normpdf(Temp_X_Corr,Var_X_AxisTick(j),Temp_Ans_Std_Var(j).*(1/Interval./3)) .*Temp_W_Corr.*Temp_R2;
            Temp_Weight_Norm(:,j) = Temp_Weight_All./sum(Temp_Weight_All);
            Temp_Weighted_Avg(j) = sum(Temp_Weight_Norm(:,j).*Temp_Y_Corr)./sum(Temp_Weight_Norm(:,j));
            Temp_Weighted_Std(j) = sqrt( ...
                sum(Temp_Weight_Norm(:,j).* (Temp_Y_Corr - Temp_Weighted_Avg(j)).^2 )./...
                sum(Temp_Weight_Norm(:,j)) );


        end
        % Color of TrendLine
        hold on
        if Roh_Results(i_Group,i_Var)>0.25
            Color_Adopted_Plot = [C_Out2( round(size(C_Parula,1)/length(CasesCal)*i_Group),: ),0.95];
        else
            Color_Adopted_Plot = [C_Out1( round(size(C_Parula,1)/length(CasesCal)*i_Group),: ),0.75];
        end
        S_Av{i_Group,i_Var} = plot(Var_X_AxisTick(isnan(Temp_Weighted_Avg)==0),Temp_Weighted_Avg(isnan(Temp_Weighted_Avg)==0)','-x', ...
            'Color',Color_Adopted_Plot,'LineWidth',2);
        set(gca,'xlim',XLIM,'ylim',Ylim_Smth)

        Y_Tick_Label = get(gca,'YTick');
        Y_Tick_Extend_Cri = (  round(Y_Tick_Label.*100,1)== round(Y_Tick_Label.*100)  );
        Y_Tick_Label = round(Y_Tick_Label.*100,1);

        for i_Label = 1:length(Y_Tick_Label)
            if Y_Tick_Extend_Cri(i_Label)==1
                Y_Tick_Label_Mod{i_Label} = strcat(num2str(Y_Tick_Label(i_Label)),'.0%');
            else
                Y_Tick_Label_Mod{i_Label} = strcat(num2str(Y_Tick_Label(i_Label)),'%');
            end
        end


        if i_Var ==1
            set(gca,'YTickLabel',Y_Tick_Label_Mod)
        else
            set(gca,'YTickLabel','')
        end
        grid on
        set(gca,'FontName','Helvetica')

    end

    Max_Roh_iVar = max(Roh_Results(i_Group,:));
    for i_Var = 1:Rows
        if Roh_Results(i_Group,i_Var) == Max_Roh_iVar
            BackGround_C = [0.75,0.75,0.75,0.55];
        else
            BackGround_C = [0.9,0.9,0.9,0.3];
        end
        nexttile((PosId-1).*Rows+i_Var,[1,1])
        Temp_Text = strcat('\fontsize{9.5}\it\rho\fontsize{7.5}d\fontsize{9.5}\rm',FontW_Tx{i_Group,i_Var},'=',num2str(round(Roh_Results(i_Group,i_Var),2)));
        text(1, 1,Temp_Text,'FontSize',9,'FontName','Helvetica', ...
            'HorizontalAlignment','right', 'VerticalAlignment','top',...
            'Units','normalized','FontWeight',Weight_Text{i_Group,i_Var},'BackgroundColor',BackGround_C)
    end
    PosId = PosId+1;
end


set(gcf,'PaperPosition',[0 0 12 20],'render','painter')
print('Variable_Trend2','-dmeta')


clear i_Group i_Var j Interval
clear Temp_Text Cri ID_Inboundary
clear Temp_Weight_All Temp_Weight_Norm   % Remove Temporer Weights
clear Temp_Weighted_Avg Temp_Weighted_Std % Remove Temporer Outcomes

clear Temp_ColumnID Temp_Var_Comb Temp_Ela % Remove initial Temporer inputs
clear Temp_X_Corr Temp_Y_Corr Temp_W_Corr Temp_R2 % Remove intermediate Temporer inputs

clear Temp_Var_Bin_Boundary

%%
