# Supplementary material for: Mapping the mismatch between building and population growth: A global study of 1,700 cities
Source: iScience. 2025 Aug 5;28(9):113289. doi: 10.1016/j.isci.2025.113289 (PMC12396097; doi:10.1016/j.isci.2025.113289)
Supplement: Data S1. Code developed to extract data from the data sources, process the data, and plot the figures [file mmc2.zip › submit/R_Function_PlotWorld_Foc_Only.m]

function [RatioA,ID_Med] = R_Function_PlotWorld_Foc_Only...
    (All_Var_Ela_Full,All_Var_PopM_Full,All_GeoCen,All_Pos_Full,...
    Variable_Name,...
    X_Tick,Y_Tick,Ylim,ID_Orig)
%R_FUNCTION_PLOTWORLD 此处显示有关此函数的摘要
%   此处显示详细说明

Names =              {'USA','EUR','JPN','CAN','BRZ','IDA','SEA',                    'ROK', 'MDE',          'IRNTKY','CHN'};
Names_PRNT_Line =    {'USA','EUR','JPN','CAN','BRA','IND',['VN-LA',newline,'-KH'],  'KOR', ['EG-SY',newline,'-SA'],     'TR-IR', 'CHN'};
for i = 1:length(Names_PRNT_Line)
    Names_PRNT_Line{i} = strcat(Names_PRNT_Line{i},':');
end
for i = [1:6,8,10,11]
    Names_PRNT_Line{i} = [Names_PRNT_Line{i},newline];
end
load Cen_Shape_L0_UD_SeperateMD_WorldGeopoly.mat

Min_Thre_C_ID = 50;
Popu_Ratio = 250000;

close all
figure(10112)
TT_FScatter = tiledlayout(1,1,'TileSpacing','none','Padding','none');
nexttile
p2 = projcrs(4088,Authority="EPSG");
WM_S = newmap(p2);


Legend_Ela = quantile(All_Var_Ela_Full,[0.05:0.1:0.95]);
Legend_Pop = quantile(All_Var_PopM_Full,[0.05:0.1:0.95]);

ID_E_Color_Legend = round( rescale(Legend_Ela,Min_Thre_C_ID,256,'InputMin',Legend_Ela(1),'InputMax',Legend_Ela(end)));
ID_E_Color_Rescaled = round( rescale(All_Var_Ela_Full,Min_Thre_C_ID,256,'InputMin',Legend_Ela(1),'InputMax',Legend_Ela(end)));
%
clear C_Variable_Ela C_Variable_Ela_S
C_Variable_Ela = flip((colormap("hot")),1);
C_Variable_Ela_S = colormap(C_Variable_Ela([Min_Thre_C_ID:end],:));

Y1 = (0.29900 * C_Variable_Ela(:,1) + 0.58700 * C_Variable_Ela(:,2) + 0.11400 * C_Variable_Ela(:,3)).*0.85;
Y2 = (0.29900 * C_Variable_Ela(:,1) + 0.58700 * C_Variable_Ela(:,2) + 0.11400 * C_Variable_Ela(:,3)).*0.65;
U  = -0.14713 * C_Variable_Ela(:,1) - 0.28886 * C_Variable_Ela(:,2) + 0.43600 * C_Variable_Ela(:,3);
V  =  0.61500 * C_Variable_Ela(:,1) - 0.51499 * C_Variable_Ela(:,2) - 0.10001 * C_Variable_Ela(:,3);
C_Out1 = ...
    [min(1,max(0,(Y1 + 1.1398345760 * V))),...
     min(1,max(0,(Y1 - 0.3946460533 * U - 0.58060 * V))),...
     min(1,max(0,(Y1 + 2.0321119380 * U)))];
C_Out2 = ...
    [min(1,max(0,(Y2 + 1.1398345760 * V))),...
     min(1,max(0,(Y2 - 0.3946460533 * U - 0.58060 * V))),...
     min(1,max(0,(Y2 + 2.0321119380 * U)))];


Pop_Full_Rescaled = All_Var_PopM_Full;
Pop_Full_Rescaled(Pop_Full_Rescaled>Legend_Pop(end)) =Legend_Pop(end);


land = readgeotable("landareas.shp");
clipped1 = geoclip(land.Shape,[-90 90],[-180 180]);
hold off
geoplot(clipped1,'FaceColor',[0.8,0.8,0.8],'FaceAlpha',0.75,'LineWidth',0.2,'EdgeColor','none','EdgeAlpha',0.5)
hold on

% for i = 1:length(Names)
%     geoplot(Poly_World.(Names{i}),'FaceColor',[0.65,0.65,0.65],'FaceAlpha',0.85,'EdgeColor','none')
% end
% try
%     Bline = shaperead('Brandtline.shp');
% 
%     ID_Corr = find(Bline.X>-180&(Bline.X<180));
%     Lati = [Bline.Y(ID_Corr),NaN];
%     Long = [Bline.X(ID_Corr),NaN];
% 
%     geoplot(Lati(1:end-23),Long(1:end-23),'LineWidth',2,'Color',[176,89,35]./255)
% end

geoscatter(All_GeoCen(:,1),All_GeoCen(:,2),max(1,Pop_Full_Rescaled)/(Popu_Ratio),ID_E_Color_Rescaled,...
    'filled','MarkerEdgeColor','none','MarkerFaceAlpha',0.75);


WM_S.MapLayout = 'cartographic';
WM_S.GraticuleLineStyle = 'none';
WM_S.OutlineColor = 'none';
Lati_Lim = [-90,70];
Long_Lim = [-180,180];

RatioA = (Lati_Lim(2)-Lati_Lim(1))./(Long_Lim(2)-Long_Lim(1));
set(gcf,'Position',[200 200 25.*50 25.*RatioA.*50.*1.05])
geolimits(WM_S,Lati_Lim,Long_Lim)

[Real_LatLim,Real_LonLim]= geolimits;
Geo_Latx = {'135^{\circ}W','90^{\circ}W','45^{\circ}W','0^{\circ}','45^{\circ}E','90^{\circ}E','135^{\circ}E'};
text((Real_LatLim(2)-0.5).*ones(1,length(Geo_Latx)),[-135:45:135], ...
    Geo_Latx,'Interpreter','tex','FontName','Helvetica', ...
    'FontSize',8,'HorizontalAlignment','center','VerticalAlignment','top','FontWeight','Bold','Color',[0.2,0.2,0.2,0.7],...
    'FontWeight','Bold')
for i = [-135:45:135]
    geoplot(Real_LatLim,i.*ones(1,2),':','Marker','none','LineWidth',0.5,'Color',[0.4,0.4,0.4,0.7])
end

Geo_Lonx = {'60^{\circ}S','30^{\circ}S','0^{\circ}','30^{\circ}N','60^{\circ}N'};
text([-60:30:60],(Real_LonLim(1)+2).*ones(1,length(Geo_Lonx)), ...
    Geo_Lonx,'Interpreter','tex','FontName','Helvetica', ...
    'FontSize',8,'HorizontalAlignment','left','VerticalAlignment','middle','FontWeight','Bold','Color',[0.2,0.2,0.2,0.7])
for i = [-60:30:60]
    geoplot(i.*ones(1,2),Real_LonLim,':','Marker','none','LineWidth',0.5,'Color',[0.4,0.4,0.4,0.7])
end


%% Plot_Labels


No_Lines = length(Legend_Ela);


Scd_XAxisB_S = Long_Lim(1)+21;   Scd_XAxisB_E = -111;
Scd_YAxisB_S = -75+6;             Scd_YAxisB_E = 15;
Col_Sct = 8;
Pos1_XItv_S = [Scd_XAxisB_S :((Scd_XAxisB_E-Scd_XAxisB_S)./(Col_Sct-1)):Scd_XAxisB_E];
Pos1_YItv_S = flip(Scd_YAxisB_S : ((Scd_YAxisB_E-Scd_YAxisB_S)./No_Lines) :Scd_YAxisB_E);

try
    delete(Legend_Scatter_T1);
    delete(Legend_Scatter_T2);
    delete(Leg_Scter_Ela);
    delete(Leg_Scter_Pop);
end
try
    delete(Legend_Scatter_T1_Title);
    delete(Legend_Scatter_T2_Title);
end
clear Legend_Ela_Str Legend_Pop_Str
for i = 1:length(Legend_Ela)
    Legend_Ela_Str{i} = strcat(num2str(round(Legend_Ela(i),3).*100),'%');
end
for i = 1:length(Legend_Pop)
    Legend_Pop_Str{i} = num2str(round(Legend_Pop(i)./1000000,2));
end
Legend_Pop_Str{end} = strcat('\geq',Legend_Pop_Str{end});

Legend_Scatter_T1 = text( Pos1_YItv_S([2:end]),Pos1_XItv_S(2).*ones(1,length(Pos1_YItv_S)-1),Legend_Ela_Str,'Interpreter','tex', ...
    'FontSize',8,'HorizontalAlignment','left','VerticalAlignment','middle');
Legend_Scatter_T2 = text( Pos1_YItv_S([2:end]),Pos1_XItv_S(Col_Sct/2+2).*ones(1,length(Pos1_YItv_S)-1),Legend_Pop_Str,'Interpreter','tex', ...
    'FontSize',8,'HorizontalAlignment','left','VerticalAlignment','middle');
Leg_Scter_Ela = geoscatter( Pos1_YItv_S([2:end]),Pos1_XItv_S(1).*ones(1,length(Pos1_YItv_S)-1),Legend_Pop(end)./Popu_Ratio,ID_E_Color_Legend,...
    "filled",'MarkerEdgeColor','none','MarkerFaceAlpha',0.75);
Leg_Scter_Pop = geoscatter( Pos1_YItv_S([2:end]),Pos1_XItv_S(Col_Sct/2+1).*ones(1,length(Pos1_YItv_S)-1),Legend_Pop./Popu_Ratio,[0.65,0.65,0.65],...
    "filled",'MarkerEdgeColor','none','MarkerFaceAlpha',0.85);

Legend_Scatter_T1_Title = text( Pos1_YItv_S(1),Pos1_XItv_S(2),Variable_Name,'Interpreter','tex', ...
    'FontSize',8,'HorizontalAlignment','left','VerticalAlignment','middle','FontWeight','Bold');
Legend_Scatter_T2_Title = text( Pos1_YItv_S(1),Pos1_XItv_S(Col_Sct/2+2),'Popu.','Interpreter','tex', ...
    'FontSize',8,'HorizontalAlignment','left','VerticalAlignment','middle','FontWeight','Bold');


%% Plot Sub_Figures
FntSz_Sub = 6.5;

Y1 = (0.29900 * C_Variable_Ela(:,1) + 0.58700 * C_Variable_Ela(:,2) + 0.11400 * C_Variable_Ela(:,3)).*0.75;
U  = -0.14713 * C_Variable_Ela(:,1) - 0.28886 * C_Variable_Ela(:,2) + 0.43600 * C_Variable_Ela(:,3);
V  =  0.61500 * C_Variable_Ela(:,1) - 0.51499 * C_Variable_Ela(:,2) - 0.10001 * C_Variable_Ela(:,3);
C_Out1 = ...
    [min(1,max(0,(Y1 + 1.1398345760 * V))),...
     min(1,max(0,(Y1 - 0.3946460533 * U - 0.58060 * V))),...
     min(1,max(0,(Y1 + 2.0321119380 * U)))];
%%
% Limite of the Label Zone and Subplot Zone 
Scd_XAxis_S = -10;   Scd_XAxis_E = Long_Lim(2);
Scd_YAxis_S = -75;   Scd_YAxis_E = -10;

axes(WM_S)
try
    delete(Label_X);
end
% Horizontal Label
Label_X = text(Lati_Lim(1)+1.5,(Scd_XAxis_E-Scd_XAxis_S)/2+Scd_XAxis_S, ...
    X_Tick,'Interpreter','tex','FontName','Helvetica', ...
    'FontSize',8,'HorizontalAlignment','center','VerticalAlignment','bottom');

try
    delete(Label_Y);
end
% Vertical Label
Label_Y = text(-(Scd_YAxis_E-(Scd_YAxis_S-12))./2,Scd_XAxis_S-16, ...
    Y_Tick,'Interpreter','tex','FontName','Helvetica', ...
    'FontSize',8,'HorizontalAlignment','center','VerticalAlignment','middle','Rotation',90);


%% Determine the Positions of the SubPlots 
delete(findobj(gcf, 'type', 'axes'));

Pos_X(1) = (Scd_XAxis_S - Long_Lim(1))./(Long_Lim(2)-Long_Lim(1));  % Pos Start AbsVal
Pos_X(2) = 1-Pos_X(1)-(0.07.*0.4);                       % Pos Width AbsVal
Pos_Y(1) = (Scd_YAxis_S - Lati_Lim(1))./(Lati_Lim(2)-Lati_Lim(1));
Pos_Y(2) = (Scd_YAxis_E - Scd_YAxis_S)./(Lati_Lim(2)-Lati_Lim(1));
Pos_XItv = Pos_X(1) : (Pos_X(2)./length(Names)) : (Pos_X(1)+Pos_X(2));
Pos_YItv = [Pos_Y(1),(Pos_Y(1)+Pos_Y(2))];
for i = 1:length(Names)
    Pos_Axs(i,:) = [Pos_XItv(i),Pos_YItv(1),Pos_XItv(i+1)-Pos_XItv(i),(Pos_YItv(2)-Pos_YItv(1))];
end

%% Calculate Medians and Std and Plot
World_Med = median(All_Var_Ela_Full)
World_Std = std(All_Var_Ela_Full)
[Map_pdfW,Map_xidW]= ksdensity (All_Var_Ela_Full,'NumPoints',1000);

clear Axes_Foc
try
    ID_Med = ID_Orig;
catch
    for i = 1:length(Names)
        ID_Correlation = find(All_Pos_Full==i);
        Ela_Selected = All_Var_Ela_Full(ID_Correlation);
        Med(i) = median(Ela_Selected);
    end
[~,ID_Med] = sort(Med,'descend');
end

for i = 1:length(Names)
    Axes_Foc{i} = axes('Position',Pos_Axs(i,:));
    hold off
    
    ID_Correlation = find(All_Pos_Full==ID_Med(i));
    Ela_Selected = All_Var_Ela_Full(ID_Correlation);

    Med_2(i) = median(Ela_Selected);
    Foc_Std(i) = std(Ela_Selected);

    Fill_Color_ID = round( rescale(Med_2(i),Min_Thre_C_ID,256,'InputMin',Legend_Ela(1),'InputMax',Legend_Ela(end)));

    [Map_pdf Map_xid]= ksdensity (Ela_Selected,'NumPoints',1000);
    
    area(Map_xidW,Map_pdfW,'FaceColor',[0.5,0.5,0.5],'LineWidth',1.5,'FaceAlpha',0.7,'EdgeColor',[0.75 0.75 0.75],'EdgeAlpha',0.6);
    hold on
    Kern_As = area(Map_xid,Map_pdf,'FaceColor',C_Variable_Ela(Fill_Color_ID,:),'LineWidth',1.5,'FaceAlpha',0.65,...
        'EdgeColor',C_Out1(Fill_Color_ID,:),'EdgeAlpha',0.7);
    
    plot([Med_2(i),Med_2(i)],[0,Ylim],'-','LineWidth',1.5,'Color',C_Out1(Fill_Color_ID,:))
end
% Med_S


%% Set all axes 
XLim2=[-0.06,0.13];
XTick = [-0.05,0,0.05];
for i = 1:length(XTick)
    XTick_Label{i} = strcat(num2str(round(XTick(i).*100,2)),'%');
end
for i = 1:length(Names)
    set(Axes_Foc{i},'xlim',XLim2,'xtick',XTick,'XTickLabel',XTick_Label)
    set(Axes_Foc{i},'ylim',[0 Ylim],'ytick',[0,Ylim./2])
    set(Axes_Foc{i},'FontSize',FntSz_Sub,'FontName','Helvetica')

    Text_X = get(Axes_Foc{i},'xlim');   Text_X1 = Text_X(2);
    Text_Y = get(Axes_Foc{i},'ylim');   Text_Y1 = Text_Y(1);
    %
    axes(Axes_Foc{i})
    Function_Printed = strcat('\bf\fontsize{',num2str(FntSz_Sub),'}',[Names_PRNT_Line{ID_Med(i)},newline, ...
        '\bfMdn. = \rm',newline,num2str(round(Med_2(i),3).*100),'%',newline,...
        '\bfStd. = \rm',newline,num2str(round(Foc_Std(i),3).*100),'%']);
    text(Text_X1,Text_Y1,Function_Printed,'Interpreter','tex','FontName','Arial','HorizontalAlignment','left','VerticalAlignment','bottom')
    
    set (Axes_Foc{i},'Color','none','box','off','XColor',[0.1,0.1,0.1,0.65],'YColor',[0.1,0.1,0.1,0.65])

    if i >1 
        set(Axes_Foc{i},'xticklabel','')
    end
    xtickangle(0)
    plot([World_Med,World_Med],[0,Ylim],'--','LineWidth',1.5,'Color',[0.4,0.4,0.4,0.7])
    plot([0,0],[0,Ylim],'-','LineWidth',0.25,'Color',[0.2,0.2,0.2,0.8])
    if i ==1
        text(XLim2(1),0,['\bfAll:',newline,'Med. =\rm',newline,num2str(round(World_Med.*100,1)),'%']...
            ,'Interpreter','tex','FontName','Arial',...
            'HorizontalAlignment','left','VerticalAlignment','Top','FontSize',FntSz_Sub);
        num2str(round(World_Med.*100,1))
    elseif i ==2
        text(XLim2(1),0,[newline,'\bfStd. =\rm',newline,num2str(round(World_Std.*100,1)),'%']...
            ,'Interpreter','tex','FontName','Arial',...
            'HorizontalAlignment','left','VerticalAlignment','Top','FontSize',FntSz_Sub);
    end
    view(90,90)
end

% Readjust the axis limites of the GeoPlot
axes(WM_S)
[Lati_Lim,Long_Lim] = geolimits;
RatioA = (Lati_Lim(2)-Lati_Lim(1))./(Long_Lim(2)-Long_Lim(1));
end
