# Supplementary material for: Mapping the mismatch between building and population growth: A global study of 1,700 cities
Source: iScience. 2025 Aug 5;28(9):113289. doi: 10.1016/j.isci.2025.113289 (PMC12396097; doi:10.1016/j.isci.2025.113289)
Supplement: Data S1. Code developed to extract data from the data sources, process the data, and plot the figures [file mmc2.zip › submit/R_Function_Plot_Trend.m]

function  R_Function_Plot_Trend(All_Var_Ela_Full,All_Var_GDP1_Full,All_Var_Pop1_Full,All_Pos_Full,Str_Vol_R)
%R_FUNCTION_PLOT_TREND 此处显示有关此函数的摘要
%   此处显示详细说明
Names =              {'USA','EUR','JPN','CAN','BRZ','IDA','SEA',                    'ROK', 'MDE',          'IRNTKY','CHN'};
Names_PRNT_Line =    {'USA','EUR','JPN','CAN','BRA','IND',['VN-LA',newline,'-KH'],  'KOR', ['EG-SY',newline,'-SA'],     'TR-IR', 'CHN'};
Names_PRNT_Line2 =   {'Global South A','Global North','Global South B'};
GlobalNthSth_Cri =    [1    ,1    ,1    ,1    ,3    ,3     ,2        ,2    ,  3        , 2      , 2];
ID_Large = [2,1,3];
Ylim = [    -0.06,0.1;
            -0.05,0.025;
            -0.05,0.03];


C_Variable_Ela = colormap("hot");
Y1 = (0.29900 * C_Variable_Ela(:,1) + 0.58700 * C_Variable_Ela(:,2) + 0.11400 * C_Variable_Ela(:,3)).*0.7;
U  = -0.14713 * C_Variable_Ela(:,1) - 0.28886 * C_Variable_Ela(:,2) + 0.43600 * C_Variable_Ela(:,3);
V  =  0.61500 * C_Variable_Ela(:,1) - 0.51499 * C_Variable_Ela(:,2) - 0.10001 * C_Variable_Ela(:,3);
C_Out1 = ...
    [min(1,max(0,(Y1 + 1.1398345760 * V))),...
     min(1,max(0,(Y1 - 0.3946460533 * U - 0.58060 * V))),...
     min(1,max(0,(Y1 + 2.0321119380 * U)))];

ID_Re =               [8,   11,   7,   10,   3,   2,   1,   4,   5,   6,   9];
Color_ID =            [100, 100,  100, 100,   150, 150, 150, 150, 210, 210, 210];
Large_ID_Color = [1,5,10];

for i = 1:3 
    ID_GNGS{i} = find(sum(All_Pos_Full == find(GlobalNthSth_Cri==ID_Large(i)),2)==1);
    ELA_Income_GNGS{1,i} = All_Var_Ela_Full(ID_GNGS{i});
    GDP_A_GNGS{1,i} = All_Var_GDP1_Full(ID_GNGS{i});
    GDP_P_GNGS{1,i} = All_Var_GDP1_Full(ID_GNGS{i})./All_Var_Pop1_Full(ID_GNGS{i});
end

TT_Category = tiledlayout(3,2,'Padding','compact','TileSpacing','none');

for i_CounG = 1:3
    nexttile(i_CounG.*2-1,[1,1])
    scatter (GDP_A_GNGS{1,i_CounG}./1000000,ELA_Income_GNGS{1,i_CounG},15,'filled','MarkerFaceColor',C_Out1(Color_ID(Large_ID_Color(i_CounG)),:), ...
                'MarkerFaceAlpha',0.35,'MarkerEdgeColor','none')
    set(gca,'xscale','log','XLim',[1e1 10.^7.5],'xtick',[10.^[1:2:7]],'YLim',Ylim(i_CounG,:))
    ylabel(strcat('\bf',Str_Vol_R,'\fontsize{9}\rm\bf, ',Names_PRNT_Line2{i_CounG}))
    grid on
    if i_CounG==3
        xlabel(['\rm\bf\fontsize{9} Total GDP (Million)'])
    else
        set(gca,"XColor",'none')
    end
    

    nexttile(i_CounG.*2,[1,1])
    scatter (GDP_P_GNGS{1,i_CounG}./1000,ELA_Income_GNGS{1,i_CounG},15,'filled','MarkerFaceColor',C_Out1(Color_ID(Large_ID_Color(i_CounG)),:), ...
                'MarkerFaceAlpha',0.35,'MarkerEdgeColor','none')
    set(gca,'xscale','log','XLim',[10.^(-0.5) 10.^(2.5)],'xtick',[10.^[-1:1:3]],'YLim',Ylim(i_CounG,:),"YColor",'none')
    
    % ylabel(strcat('\bf',Str_Vol_R,'\fontsize{9}\rm\bf, ',Names_PRNT_Line2{i_CounG}))
    grid on
    if i_CounG==3
        xlabel(['\rm\bf\fontsize{9} Per Capita GDP (Thousand)'])
    else
        set(gca,"XColor",'none')
    end
    
end

for i = 1:6
    nexttile(i)
    YTick = get(gca,'YTick');
    for i_XTick = 1:length(YTick)
        YTickLable_Rpl{i_XTick} = strcat(num2str(round(YTick(i_XTick).*100,1)),'%');
    end
    set(gca,'YTick',YTick,'YTickLabel',YTickLable_Rpl)
    X_Range = get(gca,'xlim');
    Y_Range = get(gca,'ylim');
    xline(X_Range,'Color',[0.3].*ones(1,3),'LineWidth',0.5)
    yline(Y_Range,'Color',[0.3].*ones(1,3),'LineWidth',0.5)
end

end
