# Supplementary material for: Mapping the mismatch between building and population growth: A global study of 1,700 cities
Source: iScience. 2025 Aug 5;28(9):113289. doi: 10.1016/j.isci.2025.113289 (PMC12396097; doi:10.1016/j.isci.2025.113289)
Supplement: Data S1. Code developed to extract data from the data sources, process the data, and plot the figures [file mmc2.zip › submit/R_Function_Plot_Range.m]

function R_Function_Plot_Range(All_Var_Ela_Full,All_Pos_Full,Str_Vol_R)
%R_FUNCTION_PLOT_RANGE 此处显示有关此函数的摘要
%   此处显示详细说明
Names =              {'USA','EUR','JPN','CAN','BRZ','IDA','SEA',                    'ROK', 'MDE',          'IRNTKY','CHN'};
Names_PRNT_Line =    {'USA','EUR','JPN','CAN','BRA','IND',['VN-LA',newline,'-KH'],  'KOR', ['EG-SY',newline,'-SA'],     'TR-IR', 'CHN'};
Names_PRNT_Line2 =   {'Global South A','Global North','Global South B'};
High_Income_Cri  =    [1    ,1    ,1    ,1    ,2    ,2     ,2        ,2    ,  0        , 0      , 2]; 
GlobalNthSth_Cri =    [1    ,1    ,1    ,1    ,3    ,3     ,2        ,2    ,  3        , 2      , 2];
ID_Large = [2,1,3];


C_Variable_Ela = colormap("hot");
Y1 = (0.29900 * C_Variable_Ela(:,1) + 0.58700 * C_Variable_Ela(:,2) + 0.11400 * C_Variable_Ela(:,3)).*0.7;
U  = -0.14713 * C_Variable_Ela(:,1) - 0.28886 * C_Variable_Ela(:,2) + 0.43600 * C_Variable_Ela(:,3);
V  =  0.61500 * C_Variable_Ela(:,1) - 0.51499 * C_Variable_Ela(:,2) - 0.10001 * C_Variable_Ela(:,3);
C_Out1 = ...
    [min(1,max(0,(Y1 + 1.1398345760 * V))),...
     min(1,max(0,(Y1 - 0.3946460533 * U - 0.58060 * V))),...
     min(1,max(0,(Y1 + 2.0321119380 * U)))];

ID_Re =               [8,   11,   7,   10,   3,   2,   1,   4,   5,   6,   9];
Color_ID =            [100, 100,  100, 100,   150, 150, 150, 150, 210, 210, 210];

for i = 1:3 
    ID_GNGS{i} = find(sum(All_Pos_Full == find(GlobalNthSth_Cri==ID_Large(i)),2)==1);
    ELA_Income_GNGS{1,i} = All_Var_Ela_Full(ID_GNGS{i});
end

for i_Con = 1:length(Names)
    Ela_Curr_C{i_Con} = All_Var_Ela_Full(All_Pos_Full==ID_Re(i_Con));
    Qua    = quantile(Ela_Curr_C{i_Con},[0.25,0.5,0.75]);
    Ext(1) = max(Qua(1) - 1.5.*(Qua(3)-Qua(1)),min(Ela_Curr_C{i_Con}));
    Ext(2) = min(Qua(3) + 1.5.*(Qua(3)-Qua(1)),max(Ela_Curr_C{i_Con}));
    Country_Fig(1,i_Con)=Ext(1);    Country_Fig([2:4],i_Con)=Qua';   Country_Fig(5,i_Con)=Ext(2);
end
Country_Fig = Country_Fig.*100;
Round_Ratio = 0.25;
Ylim_Plot = [floor(min(Country_Fig(1,:)).*Round_Ratio)./Round_Ratio ceil(max(Country_Fig(5,:).*Round_Ratio))./Round_Ratio];
Ylim_Plot2(1) = Ylim_Plot(1) - (Ylim_Plot(2)-Ylim_Plot(1)).*0.25;
Ylim_Plot2(2) = Ylim_Plot(2) + (Ylim_Plot(2)-Ylim_Plot(1)).*0.25;

Pos_Tex_Lower = Ylim_Plot(1) - abs(Ylim_Plot(1)-Ylim_Plot2(1)).*[0.85,0.3];
Pos_Tex_Upper = Ylim_Plot(2) + abs(Ylim_Plot(2)-Ylim_Plot2(2)).*[0.3,0.85];
Pos_Text = [Pos_Tex_Lower,0,Pos_Tex_Upper];


TT_Reasonable = tiledlayout(2,11,'Padding','compact','TileSpacing','none');
for i_Con = 1:length(Names)
    nexttile(i_Con,[1,1])
    
    plot([1,1],[Country_Fig(1,i_Con),Country_Fig(5,i_Con)],'LineWidth',0.5,'Color',C_Out1(Color_ID(i_Con),:))
    hold on
    plot([1,1],[Country_Fig(2,i_Con),Country_Fig(4,i_Con)],'LineWidth',5,'Color',C_Out1(Color_ID(i_Con),:))
    set(gca,'YLim',Ylim_Plot2,'YTick',[Ylim_Plot(1):(Ylim_Plot(2)-Ylim_Plot(1))./8:Ylim_Plot(2)])
    Y_Tick = get(gca,'YTick');    Y_Tick_Lb = get(gca,'YTickLabel');
    for i_Tick = 1:length(Y_Tick_Lb)
        Y_Tick_Lb{i_Tick} = strcat(Y_Tick_Lb{i_Tick},'%');
    end
    set(gca,'YTick',Y_Tick,'YTickLabel',Y_Tick_Lb)
    X_Scale = get(gca,'xlim');
    xline(X_Scale(2),'Color',[0.6,0.6,0.6],'LineWidth',1)
    set(gca,'Xlim',X_Scale)
    % grid on
    set(gca,'xticklabel','','YGrid','on')
    if i_Con~=1
        set(gca,'YColor','none')
    end
    set(gca,'box','off','XAxisLocation','top')
    Str = {'Ext\fontsize{5.}l','Q1','Med','Q3','Ext\fontsize{5}u'};
    for i_Value = [1,2,4,5]
        TT_2bP = strcat('\fontsize{7}',Str{i_Value},'\fontsize{7}=',num2str(round(Country_Fig(i_Value,i_Con),1)),'%');
        if i_Value <3
            text(1,Pos_Text(i_Value),TT_2bP,'HorizontalAlignment','center','VerticalAlignment','bottom')
        elseif i_Value >3
            text(1,Pos_Text(i_Value),TT_2bP,'HorizontalAlignment','center','VerticalAlignment','top')
        end
    end
    xlabel(strcat('\bf',Names_PRNT_Line{ID_Re(i_Con)}),'FontSize', 8)
end

Large_ID_Color = [1,5,10];
Y_Lim_large = [60,60,60];
Extend = [4,4,3];
PosXXX = i_Con+1;
Str_GNGS  = {'Global North'                     ,'Global South A'               ,'Global South B'};

for i = 1:3
    nexttile(PosXXX,[1,Extend(i)])
    
    Qua = quantile(ELA_Income_GNGS{1,i},[0.25,0.5,0.75]);
    Ext_Lower = round(  Qua(1) - 1.5.*(Qua(3)-Qua(1)),3  );
    Ext_Upper = round(  Qua(3) + 1.5.*(Qua(3)-Qua(1)),3  );
    Qua_P = round(Qua,3);

    [Map_pdf Map_xid]= ksdensity (ELA_Income_GNGS{1,i},'NumPoints',1000);
    Y_Max_Plot = ceil(max(Map_pdf.*1.5).*0.05)./0.05;
    hold on
    Kern_GSGN{i} = area(Map_xid.*100,Map_pdf,'FaceColor',C_Variable_Ela(Color_ID(Large_ID_Color(i)),:),'LineWidth',1.5,'FaceAlpha',0.65,...
        'EdgeColor',C_Out1(Color_ID(Large_ID_Color(i)),:),'EdgeAlpha',0.7);
    set(gca,'XLim',Ylim_Plot,'Ylim',[0 Y_Max_Plot], ...
        'XTick',[Ylim_Plot(1):(Ylim_Plot(2)-Ylim_Plot(1))./8:Ylim_Plot(2)], ...
        'YTick',[0:(Y_Max_Plot)./5:Y_Max_Plot])
    view(90,-90)

    % Text_2bPrint = ...
    %             strcat('\fontsize{8}\rmMedian = ', ...
    %             num2str(Qua_P(2).*100),'%', ...
    %             '\newline','IQR = [',num2str(Qua_P(1).*100),', ',num2str(Qua_P(3).*100),']%', ...
    %             '\newline','Ext = [', num2str(Ext_Lower.*100),', ', num2str(Ext_Upper.*100),']%');
    % text(0.85,0.98,Text_2bPrint,'FontSize',8, ...
    %         'Interpreter','tex','Units','normalized',...
    %         'HorizontalAlignment','right','VerticalAlignment','cap')
    
    Y_Tick = get(gca,'YTick');    Y_Tick_Lb = get(gca,'YTickLabel');
    Y_Tick_Lb{1} = '';Y_Tick_Lb{end} = '';
    set(gca,'YTick',Y_Tick,'YTickLabel',Y_Tick_Lb)
    

    X_Tick = get(gca,'XTick');    X_Tick_Lb = get(gca,'XTickLabel');
    for i_Tick = 1:length(X_Tick_Lb)
        X_Tick_Lb{i_Tick} = strcat(X_Tick_Lb{i_Tick},'%');
    end
    set(gca,'XTick',X_Tick,'XTickLabel',X_Tick_Lb)
    if i ~=1
        set(gca,'XColor','none')
    end
    grid on
    xline(0,'Color',[0.6,0.6,0.6])
    
    PosXXX = PosXXX+Extend(i);
    ylabel(strcat('\bf',Names_PRNT_Line2{i}),'FontSize',8)
    
    xline (Qua_P(2).*100,'color',C_Out1(Color_ID(Large_ID_Color(i)),:),'LineWidth',1.5,'LineStyle','-.');
    Text_2bPrint = strcat('\fontsize{8}\rmMedian = ', ...
                num2str(Qua_P(2).*100),'%');
    text(Qua_P(2).*100,Y_Max_Plot,Text_2bPrint, ...
            'Interpreter','tex',...
            'HorizontalAlignment','right','VerticalAlignment','middle')

    Text_2bPrintQ{1} = strcat('\fontsize{8}\rmQ1 = ', num2str(Qua_P(1).*100),'%');
    Text_2bPrintQ{3} = strcat('\fontsize{8}\rmQ3 = ', num2str(Qua_P(3).*100),'%');
    Text_2bPrintExt{1} = strcat('\fontsize{8}\rmExt\fontsize{6}l\fontsize{8} = ', num2str(Ext_Lower.*100),'%');
    Text_2bPrintExt{3} = strcat('\fontsize{8}\rmExt\fontsize{6}u\fontsize{8} = ', num2str(Ext_Upper.*100),'%');
    Pos{1} = 'cap';Pos{3} = 'baseline';
    Extreme(1) = Ext_Lower;     Extreme(3) = Ext_Upper;
    for i_Q = [1,3]
        xline (Qua_P(i_Q).*100,'color',C_Out1(Color_ID(Large_ID_Color(i)),:),'LineWidth',0.7,'LineStyle',':');
        text(Qua_P(i_Q).*100,Y_Max_Plot,Text_2bPrintQ{i_Q}, ...
            'Interpreter','tex',...
            'HorizontalAlignment','right','VerticalAlignment',Pos{i_Q})

        xline (Extreme(i_Q).*100,'color',C_Out1(Color_ID(Large_ID_Color(i)),:),'LineWidth',0.7,'LineStyle','--');
        text(Extreme(i_Q).*100,Y_Max_Plot.*0.75,Text_2bPrintExt{i_Q}, ...
            'Interpreter','tex',...
            'HorizontalAlignment','right','VerticalAlignment',Pos{i_Q})
    end
end
ylabel(TT_Reasonable,strcat('\rm\fontsize{10}Differences of Change Rates in\newlineBuildings and Population',Str_Vol_R))
xlabel(TT_Reasonable,'\fontsize{10}Kernel-Smoothed Probability Density Distribution', ...
    'HorizontalAlignment','center','VerticalAlignment','top')

end
