# Supplementary material for: Mapping the mismatch between building and population growth: A global study of 1,700 cities
Source: iScience. 2025 Aug 5;28(9):113289. doi: 10.1016/j.isci.2025.113289 (PMC12396097; doi:10.1016/j.isci.2025.113289)
Supplement: Data S1. Code developed to extract data from the data sources, process the data, and plot the figures [file mmc2.zip › submit/R_Reivse_Supp.m]

clear
Names =              {'USA','EUR','JPN','CAN','BRZ','IDA','SEA',     'ROK', 'MDE',          'IRNTKY','CHN'};
Names_PRNT_Line =    {'USA','EUR','JPN','CAN','BRA','IND','VN-LA-KH','KOR', 'EG-SY-SA',     'TR-IR', 'CHN'};

for j = 1:length(Names)
    Building_Name = strcat('BLDG_Vl_',Names{j});
    Population_Name = strcat('Popu_Calcuated_',Names{j});
    % Building Volume
    load (Building_Name)

    Buliding_Volumn_1 = Buliding_Volumn(:,[15:33]);
    Buliding_Volumn_1 = [Buliding_Volumn_1,Buliding_Volumn(:,[1:14])];

    Step1 = mean(Buliding_Volumn_1(:,[7:8]),2)-mean(Buliding_Volumn_1(:,[9:10]),2);
    Buliding_Volumn_1(:,[1:8]) = Buliding_Volumn_1(:,[1:8]) -Step1;
    Step2 = mean(Buliding_Volumn_1(:,[17:19]),2)-mean(Buliding_Volumn_1(:,[20:22]),2);
    Buliding_Volumn_1(:,[1:19]) = Buliding_Volumn_1(:,[1:19]) -Step2;

    Buliding_Volumn_1(:,[7:8,17:19]) = [];

    Var_Ori_Building_Full.(Names{j}) = Buliding_Volumn_1(:,[8:end]);


    % Population
    load (Population_Name)
    Popu_Adj_Base = Popu(:,[10,12]);
    Popu_Adj_2 = Popu(:,11);
    Diff = mean(Popu_Adj_Base,2)-Popu_Adj_2;

    Popu_Adj = Popu;
    Popu_Adj(:,[2:10,12:end]) = Popu_Adj(:,[2:10,12:end]) - Diff;

    Var_Ori_Popu_Full.(Names{j}) = Popu_Adj;
end
clear Building_Name Population_Name Buliding_Volumn_1 Buliding_Volumn Step1 Step2
clear Popu_Adj_Base Popu_Adj Popu_Adj_2 Diff Popu Number_Bricks
%%

for j = 1:length(Names)
    for i = 1:size(Var_Ori_Building_Full.(Names{j}),1)
        % Fit Population Slope
        Local_Fit_Pop = Var_Ori_Popu_Full.(Names{j})(i,:)./Var_Ori_Popu_Full.(Names{j})(i,1);
        try
            [Local_b_pop] = robustfit(  [1:21],Local_Fit_Pop  );
            Var_Slop_Popu_Full.(Names{j})(i,1) = Local_b_pop(2,1);
        catch
            Var_Slop_Popu_Full.(Names{j})(i,1) = NaN;
        end
        Local_Pop_Est = Local_b_pop(1,1) + [1:21].*Local_b_pop(2,1);
        R_Pop_Full.(Names{j})(i) = 1 - sum((Local_Fit_Pop - Local_Pop_Est).^2)./sum((Local_Fit_Pop - mean(Local_Fit_Pop)).^2);

        % Fit Building Slope
        Local_Fit_Vol = Var_Ori_Building_Full.(Names{j})(i,:)./Var_Ori_Building_Full.(Names{j})(i,1);
        try
            [Local_b_volumn] = robustfit(  [1:21],Local_Fit_Vol  );
            Var_Slop_Vol_Full.(Names{j})(i,1) = Local_b_volumn(2,1);
        catch
            Var_Slop_Vol_Full.(Names{j})(i,1) = NaN;
        end
        Local_Vol_Est = Local_b_volumn(1,1) + [1:21].*Local_b_volumn(2,1);
        R_Vol_Full.(Names{j})(i) = 1 - sum((Local_Fit_Vol - Local_Vol_Est).^2)./sum((Local_Fit_Vol - mean(Local_Fit_Vol)).^2);
    end
end

clear Local_Fit_Pop Local_b_pop Local_Pop_Est
clear Local_Fit_Vol Local_b_volumn Local_Vol_Est
clear i j
%%
Ylim = [0.02,0.02,0.02,0.02,0.03,0.03,      0.06,0.06,0.06,0.06,0.15];
Thre_Plot = 0;
figure(1)
TT = tiledlayout(6,2,'TileSpacing','none','Padding','none');
Popu_Plot_Legend = [];
Alpha_Scatter = 0.6;

for j = 1:length(Names)
    R2.(Names{j}) = R_Pop_Full.(Names{j}).*R_Vol_Full.(Names{j});
    ID_Correlation = find(R_Pop_Full.(Names{j})>Thre_Plot&R_Vol_Full.(Names{j})>Thre_Plot);
    Population_Median = median(Var_Ori_Popu_Full.(Names{j}),2);
    Popu_Plot_Legend = [Popu_Plot_Legend;Population_Median(ID_Correlation)];

    nexttile
    hold off
    
    S = scatter(Var_Slop_Popu_Full.(Names{j})(ID_Correlation),Var_Slop_Vol_Full.(Names{j})(ID_Correlation),...
        sqrt(Population_Median(ID_Correlation)./1000),'filled','MarkerEdgeColor','none','MarkerFaceAlpha',Alpha_Scatter);
    % S.AlphaData = R2.(Names{j})(ID_Correlation).*Alpha_Scatter;   
    % S.AlphaDataMapping = 'none';     S.MarkerFaceAlpha = "flat";
    
    
    Weight = Population_Median(ID_Correlation).*(R2.(Names{j})(ID_Correlation))';
    % [FitC_NotAdjst{j},~] = ...
    %     fit(Var_Slop_Popu_Full.(Names{j})(ID_Correlation),Var_Slop_Vol_Full.(Names{j})(ID_Correlation),...
    %     'x*p1','weight',Weight,'Robust', 'off','lower',0);
    % 
    % X = [-0.04:0.01:0.06];
    % YPoly2 = (FitC_NotAdjst{j}.p1).*X;
    % hold on
    % plot(X,YPoly2,'--','linewidth',2,'Color',[0.1,0.1,0.1,0.8])
    
    set(gca,'XLim',[-0.02,0.06],'YLim',[0,Ylim(j)],'FontSize',8.5,'FontName','Arial')
    
    
    Weighted_Mean_Vol = sum(Var_Slop_Vol_Full .(Names{j})(ID_Correlation).*Weight)./sum(Weight);
    Weighted_Mean_Pop = sum(Var_Slop_Popu_Full.(Names{j})(ID_Correlation).*Weight)./sum(Weight);
    Cov_Wted = sum( ...
        (Var_Slop_Vol_Full .(Names{j})(ID_Correlation) -Weighted_Mean_Vol).* ...
        (Var_Slop_Popu_Full.(Names{j})(ID_Correlation) -Weighted_Mean_Pop).* ...
        Weight ) ./ sum(Weight);
    Cov_Vol_Wted = sum(  (Var_Slop_Vol_Full .(Names{j})(ID_Correlation) -Weighted_Mean_Vol).^2.*Weight  ) ./ sum(Weight);
    Cov_Pop_Wted = sum(  (Var_Slop_Popu_Full.(Names{j})(ID_Correlation) -Weighted_Mean_Pop).^2.*Weight  ) ./ sum(Weight);
    Corr_Coeff(j) = Cov_Wted./sqrt(Cov_Vol_Wted.*Cov_Pop_Wted);

    
    % Function_Printed = strcat('\fontsize{8.5}',[Names_PRNT_Line{j},':',newline, ...
    %     '\it\fontsize{8.5}R\fontsize{7}B\fontsize{8.5}\rm=',num2str(round(FitC_NotAdjst{j}.p1,3)),'\itR\fontsize{7}P\rm\fontsize{8.5}',newline, ...
    %     '\it\rho\rm(\itR\fontsize{7}B\fontsize{8.5}\rm, \itR\fontsize{7}P\rm\fontsize{8.5})=',num2str(round(Corr_Coeff(j),2))]);
    Function_Printed = strcat('\fontsize{8.5}',[Names_PRNT_Line{j},': ', ...
        '\it\rho \rm(\itR\fontsize{7}B\fontsize{8.5}\rm, \itR\fontsize{7}P\rm\fontsize{8.5})=', ...
        num2str(round(Corr_Coeff(j),2))]);
    text(0.04,0.98,Function_Printed,'FontSize',10, ...
        'Interpreter','tex','Units','normalized',...
        'HorizontalAlignment','left','VerticalAlignment','cap')

    if j ~=10 & j~=11
        set(gca,'XTickLabel','');
    else
        Tick = get(gca,'XTick');
        clear Tick_Proc
        for i = 1:length(Tick)
            Tick_Proc{i} = strcat(num2str(round(Tick(i).*100)),'%');
        end
        
        Tick_Proc{1} = '';
        set(gca,'XTickLabel',Tick_Proc)
    end
    if sum(j==[1:2:11])~=1
        set(gca,'YTickLabel','');
    else
        Tick = get(gca,'YTick');
        clear Tick_Proc
        for i = 1:length(Tick)
            Tick_Proc{i} = strcat(num2str(round(Tick(i).*100,1)),'%');
        end
        Tick_Proc{1} = '';      Tick_Proc{end} = '';
        set(gca,'YTickLabel',Tick_Proc)
    end
    grid on
end

xlabel(TT,'\fontsize{9.5}Population Increase Rate (\itR\fontsize{7.5}P\rm\fontsize{9.5})'     ,'Interpreter','tex')
ylabel(TT,'\fontsize{9.5}Building Volumn Increase Rate (\itR\fontsize{7.5}B\rm\fontsize{9.5})','Interpreter','tex')


%%
nexttile
Font_Size_P = 8;
hold off
Polp_Leg_Plot = quantile(Popu_Plot_Legend,[0.1:0.2:0.9]);
SL = scatter([1:length(Polp_Leg_Plot)],ones(1,length(Polp_Leg_Plot)),sqrt(Polp_Leg_Plot./1000),'filled',...
    'LineWidth',1.5  ,'MarkerEdgeColor','none','MarkerFaceAlpha',Alpha_Scatter+0.2);
hold on
Popu_text = round(Polp_Leg_Plot./1000000,1);
for i = 1:length(Popu_text)
    Popu_text_String{i} = strcat(num2str(Popu_text(i)));
end
text([1:length(Polp_Leg_Plot)]+0.1+Polp_Leg_Plot./50000./1000,ones(1,length(Polp_Leg_Plot)),Popu_text_String,'FontName','Arial','FontSize',Font_Size_P)
text(1,1.5,['Pop Size (million)'],'Interpreter','tex','FontSize',Font_Size_P)
set(gca,'xlim',[1-0.2 length(Polp_Leg_Plot)+1])
% %Plot R2
% SLR2 = scatter([1:length(Polp_Leg_Plot)],ones(1,length(Polp_Leg_Plot)).*2,Polp_Leg_Plot(4)./50000,'filled',...
%     'LineWidth',1.5  ,'MarkerEdgeColor','flat');
% hold on
% SLR2.CData = SL.CData;
% SLR2.AlphaData = [0.2:0.2:1].*Alpha_Scatter;      SLR2.MarkerEdgeAlpha = 0.005;
% SLR2.AlphaDataMapping = 'none';    SLR2.MarkerFaceAlpha = "flat";
% R2_Text = round([0.2:0.2:1],1);
% for i = 1:length(R2_Text)
%     R2_text_String{i} = strcat(num2str(R2_Text(i)));
% end
% text([1:length(Polp_Leg_Plot)]+0.15,ones(1,length(Polp_Leg_Plot)).*2,R2_text_String,'FontName','Times New Roman','FontSize',Font_Size_P)
% text(0,2,['$R{_p} {\rm ^2} \it R{_v} {\rm ^2}$'],'Interpreter','latex','FontSize',Font_Size_P)
set(gca,'ylim',[0.5 2])
axis off
set(gcf,'PaperUnits','centimeters','PaperPosition',[0 0 12 18] ,'renderer','painters')
print('Elas_2','-dmeta')
%%
figure(101)
hold off
C_Fill_Con = colormap("turbo");
Y1 = (0.29900 * C_Fill_Con(:,1) + 0.58700 * C_Fill_Con(:,2) + 0.11400 * C_Fill_Con(:,3)).*0.85;
Y2 = (0.29900 * C_Fill_Con(:,1) + 0.58700 * C_Fill_Con(:,2) + 0.11400 * C_Fill_Con(:,3)).*0.7;
U  = -0.14713 * C_Fill_Con(:,1) - 0.28886 * C_Fill_Con(:,2) + 0.43600 * C_Fill_Con(:,3);
V  =  0.61500 * C_Fill_Con(:,1) - 0.51499 * C_Fill_Con(:,2) - 0.10001 * C_Fill_Con(:,3);
C_Out1 = ...
    [min(1,max(0,(Y1 + 1.1398345760 * V))),...
    min(1,max(0,(Y1 - 0.3946460533 * U - 0.58060 * V))),...
    min(1,max(0,(Y1 + 2.0321119380 * U)))];
C_Out2 = ...
    [min(1,max(0,(Y2 + 1.1398345760 * V))),...
    min(1,max(0,(Y2 - 0.3946460533 * U - 0.58060 * V))),...
    min(1,max(0,(Y2 + 2.0321119380 * U)))];
clear Y1 Y2 U V
Cases   = {[1,2,4],[5,6],[7,8,10,11]};
Names_C = {'West','Mid','East'};
for j = 1:length(Cases)
    ID = Cases{j};
    X = []; Y = []; Sz = [];  W = [];
    for i = 1:length(ID)
        ID_Count = ID(i);

        Population_Median = median(Var_Ori_Popu_Full.(Names{ID_Count}),2);
        R = R_Vol_Full.(Names{ID_Count})'.*R_Pop_Full.(Names{ID_Count})';
        ID_Correlation = find(R_Pop_Full.(Names{ID_Count})>Thre_Plot&R_Vol_Full.(Names{ID_Count})>Thre_Plot);
        
        X  = [X ;Var_Slop_Popu_Full.(Names{ID_Count})(ID_Correlation)];
        Y  = [Y ;Var_Slop_Vol_Full .(Names{ID_Count})(ID_Correlation)];
        Sz = [Sz;Population_Median(ID_Correlation)];
        W  = [W;R(ID_Correlation).*Population_Median(ID_Correlation)];
    end
    
    S1.(Names_C{j}) = scatter(X,Y,sqrt(Sz./1000),'filled',...
        'LineWidth',1.5  ,'MarkerEdgeColor','none','MarkerFaceColor',C_Out1(round(256./3.*j),:),'MarkerFaceAlpha',0.5);
    hold on
    % [Fit,~] = fit(X,Y,'x*p1','weight',W,'Robust', 'off','lower',0);
    % 
    % XT = [-0.02:0.01:0.06];
    % YPoly2 = (Fit.p1).*XT;
    % 
    % plot(XT,YPoly2,'--','linewidth',4,'Color',[0.1,0.1,0.1,0.8],'Color',C_Out2(round(256./3.*j),:))
    
end

xlabel('\fontsize{9}Change Rate of Populations (\itR\fontsize{7.5}P\fontsize{9}\rm)')
ylabel('\fontsize{9}Change Rate of Buildings (\itR\fontsize{7.5}B\fontsize{9}\rm)')


scatter(Var_Slop_Popu_Full.(Names{3}),Var_Slop_Vol_Full .(Names{3}),sqrt(median(Var_Ori_Popu_Full.(Names{3}),2)./1000),'filled',...
        'LineWidth',1.5  ,'MarkerEdgeColor',0.7*[1,1,1],'MarkerFaceAlpha',0.5,'Marker','x');
scatter(Var_Slop_Popu_Full.(Names{9}),Var_Slop_Vol_Full .(Names{9}),sqrt(median(Var_Ori_Popu_Full.(Names{9}),2)./1000),'filled',...
        'LineWidth',1.5  ,'MarkerEdgeColor',0.7*[1,1,1],'MarkerFaceAlpha',0.5,'Marker','+');

Leg = {};
for i = 1:length(Cases)
    ID = Cases{i};
    Leg_Line = [];
    for j = 1:length(ID)
        Leg_Line = [Leg_Line,Names_PRNT_Line{ID(j)},newline];
    end
    Leg_Line = ['\bf\fontsize{8.5}Cities in:\rm\fontsize{8}',newline,Leg_Line];
    Leg{i} = Leg_Line;
end
Leg{i+1} = ['\bf\fontsize{8.5}Cities in:\rm\fontsize{8}',newline,Names_PRNT_Line{3}];
Leg{i+2} = ['\bf\fontsize{8.5}Cities in:\rm\fontsize{8}',newline,Names_PRNT_Line{9}];


plot([-2,5],[-2,5],'--','linewidth',1.2,'color','k')
grid on

legend(Leg,'Box','off','Location','eastoutside','Orientation','vertical','NumColumns',1,'Interpreter','tex')
set(gca,'XLim',[-0.01,0.05],'YLim',[-0.01,0.05],'FontSize',8.5,'FontName','Arial')
set(gca,'XTick',[-0.01:0.01:0.05],'YTick',[-0.01:0.01:0.05])
set(gca,'XColor','k','YColor','k', 'FontName','Arial','FontSize',9.5)
XTick = get(gca,'XTick');
YTick = get(gca,'YTick');
X_Tick_Lb = {};     Y_Tick_Lb = {};
for i =1:length(XTick)
    X_Tick_Lb{i} = strcat(num2str(round(XTick(i).*100,1)),'%');
end
for i =1:length(YTick)
    Y_Tick_Lb{i} = strcat(num2str(round(YTick(i).*100,1)),'%');
end
set(gca,'XTickLabel',X_Tick_Lb,'YTickLabel',Y_Tick_Lb)
set(gcf,'PaperPosition',[0 0 12 8],'render','painter')

print('Distribution_General','-dmeta')
%%

figure(11)
TT_Curves_Bld = tiledlayout(6,2,'TileSpacing','none','Padding','compact');
figure(12)
TT_Curves_Pop = tiledlayout(6,2,'TileSpacing','none','Padding','compact');
C_Curves = colormap;
for j = 1:length(Names)
    Local_Building = Var_Ori_Building_Full.(Names{j});
    Local_Population = Var_Ori_Popu_Full.(Names{j});
    
    Local_Building = Local_Building./(Local_Building(:,1)*ones(1,21));
    Local_Population = Local_Population./(Local_Population(:,1)*ones(1,21));
    
    L_Qua_B = quantile(Local_Building  ,[0.25,0.5,0.75],1);
    L_Qua_P = quantile(Local_Population,[0.25,0.5,0.75],1);
    
    L_IQR_B = L_Qua_B(3,:) - L_Qua_B(1,:);
    L_IQR_P = L_Qua_P(3,:) - L_Qua_P(1,:);

    L_ExtrB(1,:) = max(min(Local_Building  ,[],1),L_Qua_B(1,:) - 1.5.*L_IQR_B);
    L_ExtrB(2,:) = min(max(Local_Building  ,[],1),L_Qua_B(3,:) + 1.5.*L_IQR_B);
    L_ExtrP(1,:) = max(min(Local_Population,[],1),L_Qua_P(1,:) - 1.5.*L_IQR_P);
    L_ExtrP(2,:) = min(max(Local_Population,[],1),L_Qua_P(3,:) + 1.5.*L_IQR_P);

    
    % figure(11)
    % nexttile(j)
    % hold off
    % fill([1:21,21:-1:1],[L_ExtrB(1,:),L_ExtrB(2,[end:-1:1])],[C_Curves(80,:)],'EdgeColor','none','FaceAlpha',0.2);
    % hold on
    % fill([1:21,21:-1:1],[L_Qua_B(1,:),L_Qua_B(3,[end:-1:1])],[C_Curves(80,:)],'EdgeColor','none','FaceAlpha',0.5);
    % plot(L_Qua_B(2,:),'Color',[C_Curves(80,:),0.9],'LineWidth',2)
    % 
    % figure(12)
    % nexttile(j)
    % hold off
    % fill([1:21,21:-1:1],[L_ExtrP(1,:),L_ExtrP(2,[end:-1:1])],[C_Curves(80,:)],'EdgeColor','none','FaceAlpha',0.2);
    % hold on
    % fill([1:21,21:-1:1],[L_Qua_P(1,:),L_Qua_P(3,[end:-1:1])],[C_Curves(80,:)],'EdgeColor','none','FaceAlpha',0.5);
    % plot(L_Qua_P(2,:),'Color',[C_Curves(80,:),0.9],'LineWidth',2)


    figure(11)
    nexttile(j)
    hold off
    plot(Local_Building','Color',[C_Curves(80,:),min(1,(10./size(Local_Population,1)).^0.5)],'LineWidth',(200./size(Local_Population,1)).^0.25)

    figure(12)
    nexttile(j)
    hold off
    plot(Local_Population','Color',[C_Curves(80,:),min(1,(10./size(Local_Population,1)).^0.5)],'LineWidth',(200./size(Local_Population,1)).^0.25)
    
end
%%
xlabel(TT_Curves_Pop,'Year','FontSize',9,'FontName','Times New Roman')
xlabel(TT_Curves_Bld,'Year','FontSize',9,'FontName','Times New Roman')

ylabel(TT_Curves_Pop,'Population (Normalized by Population in 2000)','FontSize',9,'FontName','Times New Roman')
ylabel(TT_Curves_Bld,'Building Volumn (Normalized by Volumn in 2000)','FontSize',9,'FontName','Times New Roman')
Even_Num = 2:2:10;
Lb = num2str([2000:5:2020]');
for i = 1:2
    figure(10+i)
    delete(findobj(gcf, 'type', 'text'));

    for j = 1:11
        nexttile(j)
        set(gca,'ylim',[0.8,1.8],'ytick',[1:0.2:1.6],'xlim',[1 21],'XTick',[1:5:21])
        set(gca,'FontName','Times New Roman','FontSize',8)
        grid on
        City_Size(j) = sum(Var_Ori_Building_Full.(Names{j})(:,1)~=0);

        Text_X = get(gca,'xlim');   Text_X = (Text_X(2)-Text_X(1))./20+Text_X(1);
        Text_Y = get(gca,'ylim');   Text_Y1 = (Text_Y(2)-Text_Y(1))./8.*6+Text_Y(1);
        if i ==2
            Function_Printed = strcat([Names_PRNT_Line{j},newline,num2str(City_Size(j)),' Cities']);
        elseif i == 1
            Function_Printed = strcat([Names_PRNT_Line{j},newline,num2str(City_Size(j)),' Cities']);
        end
        text(Text_X,Text_Y1,Function_Printed,'FontSize',8,'Interpreter','tex','VerticalAlignment','middle');
        Label_Plot = Lb(:,[3:end]);

        if j == 11
            set(gca,'XTickLabel',Label_Plot)
        elseif j ==10
            clear Lab_Adj
            Lab_Adj{1} = '';
            for i_Lb = 2:length(Label_Plot)
                Lab_Adj{i_Lb} = Label_Plot(i_Lb,:);
            end
            set(gca,'XTickLabel',Lab_Adj)
        else
            set(gca,'XTickLabel',[])
        end

        if sum(j == Even_Num)>=1
            set(gca,'YTickLabel',[])
        end
    end
    

    % nexttile(12)
    % hold off
    % plot([1,2],[1,1],'Color',[C_Curves(80,:),0.9],'LineWidth',2)
    % hold on
    % text(2.2,1,'Median of Cities','FontSize',7.5,'Interpreter','tex','VerticalAlignment','middle')
    % plot([1,2],[1.9,1.9],'Color',[C_Curves(80,:),0.5],'LineWidth',10)
    % text(2.2,1.9,['1st to 3rd',newline,'Quantiles (IQR)'],'FontSize',7.5,'Interpreter','tex','VerticalAlignment','middle')
    % plot([1,2],[3,3],'Color',[C_Curves(80,:),0.2],'LineWidth',10)
    % text(2.2,3,['Q1-1.5IQR to',newline,'Q3+1.5IQR'],'FontSize',7.5,'Interpreter','tex','VerticalAlignment','middle')
    % set(gca,'xlim',[0.5 8],'ylim',[0.8 4.2])
    % axis off


    set(gcf,'PaperUnits','centimeters','PaperPosition',[0 0 7.25 15] ,'renderer','painters')
    % if i ==1 
    %     print('Trend_Population','-dmeta')
    % elseif i == 2
    %     print('Trend_Volumn','-dmeta')
    % end
    if i ==1
        print('Trend_Volumn_Ori','-dmeta')
    elseif i == 2
        print('Trend_Population_Ori','-dmeta')
    end
end

%%
figure(2001)
t1=tiledlayout(6,2,'TileSpacing','none','Padding','compact');

C_1 = colormap('parula');

for i = 1:11

    Numb_Points = 1000;

    figure(2001)
    nexttile(i)
    hold off
    clear pdfxd pdfyd
    ID_WithBuilding_Local = find(isnan(R_Vol_Full.(Names{i}))~=1);
    Number_Valide_Cities(i) = length(ID_WithBuilding_Local);


    [pdfxd(i,:) xid]= ksdensity (R_Pop_Full.(Names{i})(ID_WithBuilding_Local),'NumPoints',Numb_Points,'Function','cdf');
    [pdfyd(i,:) yid]= ksdensity (R_Vol_Full.(Names{i})(ID_WithBuilding_Local),'NumPoints',Numb_Points,'Function','cdf');
    plot(xid,pdfxd(i,:),'color',[C_Curves(80,:),0.8],'LineWidth',2)
    hold on
    plot(yid,pdfyd(i,:),'color',[C_Curves(210,:),0.8],'LineWidth',2)

    set(gca,'XColor','k','YColor','k', ...
        'xlim',[0 1],'xtick',[0.1:0.1:1],'ylim',[0 1],'ytick',[0.25:0.25:0.75], ...
        'FontName','Times New Roman','FontSize',8)


    xtickangle(0)

    grid on
    ID_i_NoYLabel = [2:2:11];
    if sum(i == ID_i_NoYLabel)==1
        set(gca,'yticklabel',[])
    end
    if i~=10&i~=11
        set(gca,'xticklabel',[])
    end
end

ylabel(t1,'\fontsize{9}Cumulative Distributions (cd) of \itR\fontsize{7.5}{\itP}\fontsize{9}\rm^{2} and \itR\fontsize{7.5}{\itB}\fontsize{9}\rm^{2}','Interpreter','tex')
xlabel(t1,'\fontsize{9}Values of \itR\fontsize{7.5}{\itP}\fontsize{9}\rm^{2} and \itR\fontsize{7.5}{\itB}\fontsize{9}\rm^{2}','Interpreter','tex')
%%
delete(findobj(gcf, 'type', 'text'));
for i = 1:11
    nexttile(i)
    Text_X = get(gca,'xlim');   Text_X = (Text_X(2)-Text_X(1))./20+Text_X(1);
    Text_Y = get(gca,'ylim');   Text_Y1 = (Text_Y(2)-Text_Y(1))./8.*5+Text_Y(1);
    Function_Printed = strcat([Names_PRNT_Line{i},newline,num2str(City_Size(i)),' Cities']);
    text(Text_X,Text_Y1,Function_Printed,'FontSize',8,'Interpreter','tex','VerticalAlignment','middle')
end


nexttile(12)
hold off
plot([1,2],[0,0],'color',[C_1(80,:),0.8],'LineWidth',2)
hold on
text(2.2,0,['cd of \itR\rm^{2} for the Linear Correlations',newline,'of the Population Growths'],'interpreter','tex','FontSize',8)
plot([1,2],[3,3],'color',[C_1(210,:),0.8],'LineWidth',2)
text(2.2,3,['cd of \itR\rm^{2} for the Linear Correlations',newline,'of the Building Volumn Growths'],'interpreter','tex','FontSize',8)
set(gca,'xlim',[0 13],'ylim',[-0.3 6])
axis off


%
set(gcf,'PaperPosition',[0 0 12 15],'render','painter')
print('R2','-dmeta')

%%

All_Var_PopM_Full = [];
All_Pos_Full = [];
for j = 1:length(Names)
    ID_Correlation = find(Var_Ori_Building_Full.(Names{j})(:,1)>0);
    Local_Median_Pop = median(Var_Ori_Popu_Full.(Names{j}),2);
    All_Var_PopM_Full = [All_Var_PopM_Full;Local_Median_Pop(ID_Correlation)];

    All_Pos_Full = [All_Pos_Full;j.*ones(size(Var_Ori_Popu_Full.(Names{j})(ID_Correlation),1),1)];
end
%%
try
    close figure 522
end
figure(522)
hold off
boxplot(All_Var_PopM_Full./1000000, All_Pos_Full,'Orientation','horizontal','Symbol','xk','Colors',[0.05,0.05,0.05],'Widths',0.3)
%
Xlim = [-0.1 12];
set(gca,'xlim',Xlim,'xtick',[0:2:12],'yticklabel',[])
yticklabels(Names_PRNT_Line)
ax = gca;
ax.YAxis.TickLabelInterpreter = 'Tex';
set(gca,'FontSize',8,'FontName','Arial')
grid on

Pos_Pop_Bar = get(gca,'Position');
Width_X = Pos_Pop_Bar (3).*0.75;
Width_Y = Pos_Pop_Bar (4).*0.75;
Width_X2 =Pos_Pop_Bar (3).*0.25;
Width_Y2 =Pos_Pop_Bar (4).*0.25;

Pos1 = [Pos_Pop_Bar(1),Pos_Pop_Bar(2)+Width_Y2,Width_X,Width_Y];
set(ax,'Position',Pos1,'xticklabel',[])


Axis1 = axes;
set(Axis1,'Position',[Pos_Pop_Bar(1)+Width_X,Pos_Pop_Bar(2)+Width_Y2,Width_X2,Width_Y]);
for i = 1:size(unique(All_Pos_Full))
    Number_Cases (i) = sum(All_Pos_Full==i);
end
stem(flip([1:11]),Number_Cases,'LineWidth',2,'Marker','x','MarkerSize',8,'Color','k','MarkerEdgeColor','k')
set(gca,'xtick',[1:11],'xlim',[0.5,11.5],'xticklabel',[],'FontName','Arial','FontSize',8,'Ytick',[100:200:600],'YLim',[0 600]);
ylabel(['Number of',char(10),'City Regions'],'Interpreter','tex')
grid on
view(90,90)


Axis2 = axes;
set(Axis2,'Position',[Pos_Pop_Bar(1),Pos_Pop_Bar(2),Width_X,Width_Y2]);
Numb_Points = 10000;

[pdf_CHN xid_CHN]= ksdensity (All_Var_PopM_Full(All_Pos_Full==11)./1000000                                 ,'NumPoints',Numb_Points);
[pdf_NAM xid_NAM]= ksdensity (All_Var_PopM_Full(All_Pos_Full==4|All_Pos_Full==1)./1000000                  ,'NumPoints',Numb_Points);
[pdf_RST xid_RST]= ksdensity (All_Var_PopM_Full(All_Pos_Full~=11&All_Pos_Full~=4&All_Pos_Full~=1)./1000000 ,'NumPoints',Numb_Points);
hold off
area(xid_RST,pdf_RST,'FaceColor',[C_1(70,:)],'LineWidth',1.5,'FaceAlpha',0.5,'EdgeColor',[1 1 1])
hold on
area(xid_CHN,pdf_CHN,'FaceColor',[C_1(210,:)],'LineWidth',1.5,'FaceAlpha',0.6,'EdgeColor',[1 1 1])
set(Axis2,'XColor','k','YColor','k', ...
    'xlim',Xlim ,'xtick',[0:2:12], ...
    'ylim',[0 0.4],'ytick',[0:0.1:0.4], ...
    'FontName','Xlim','FontSize',8)
ylabel(['Probability Density',char(10),'of Occurrence'])

yyaxis right
area(xid_NAM,pdf_NAM,'FaceColor',[C_1(150,:)],'LineWidth',1.5,'FaceAlpha',0.6,'EdgeColor',[1 1 1])

legend({['Other Countries or Regions'],['Mainland China'],['USA + CAN (Right Axis)']},'Box','off')
set(gca,'XColor','k','YColor','k', ...
    'xlim',Xlim,'xtick',[0:2:12], ...
    'ylim',[0 1.2],'ytick',[0:0.3:1.2], ...
    'FontName','Arial','FontSize',8)
Tick_Label_Proc = get(gca,'YTickLabel');
Tick_Label_Proc{end} = [];
set(gca,'YTickLabel',Tick_Label_Proc)

xlabel(['Populations (Million) of each City Region'],'Interpreter','tex')
grid on
set(gcf,'PaperPosition',[0 0 14 12],'render','painter')

print('Place_B','-dmeta')
