# Supplementary material for: Mapping the mismatch between building and population growth: A global study of 1,700 cities
Source: iScience. 2025 Aug 5;28(9):113289. doi: 10.1016/j.isci.2025.113289 (PMC12396097; doi:10.1016/j.isci.2025.113289)
Supplement: Data S1. Code developed to extract data from the data sources, process the data, and plot the figures [file mmc2.zip › submit/distcorr.m]

function dcor = distcorr(x,y)

% This function calculates the distance correlation between x and y.
% Reference: http://en.wikipedia.org/wiki/Distance_correlation 
% Date: 18 Jan, 2013
% Author: Shen Liu (shen.liu@hotmail.com.au)

% Check if the sizes of the inputs match
if size(x,1) ~= size(y,1);
    error('Inputs must have the same number of rows')
end

% Delete rows containing unobserved values
N = any([isnan(x) isnan(y)],2);
x(N,:) = [];
y(N,:) = [];

% Calculate doubly centered distance matrices for x and y
a = pdist2(x,x);
mcol = mean(a);
mrow = mean(a,2);
ajbar = ones(size(mrow))*mcol;
akbar = mrow*ones(size(mcol));
abar = mean(mean(a))*ones(size(a));
A = a - ajbar - akbar + abar;

b = pdist2(y,y);
mcol = mean(b);
mrow = mean(b,2);
bjbar = ones(size(mrow))*mcol;
bkbar = mrow*ones(size(mcol));
bbar = mean(mean(b))*ones(size(b));
B = b - bjbar - bkbar + bbar;

% Calculate squared sample distance covariance and variances
dcov = sum(sum(A.*B))/(size(mrow,1)^2);

dvarx = sum(sum(A.*A))/(size(mrow,1)^2);
dvary = sum(sum(B.*B))/(size(mrow,1)^2);

% Calculate the distance correlation
dcor = sqrt(dcov/sqrt(dvarx*dvary));
