# Supplementary material for: Mapping the mismatch between building and population growth: A global study of 1,700 cities
Source: iScience. 2025 Aug 5;28(9):113289. doi: 10.1016/j.isci.2025.113289 (PMC12396097; doi:10.1016/j.isci.2025.113289)
Supplement: Data S1. Code developed to extract data from the data sources, process the data, and plot the figures [file mmc2.zip › submit/TtFunc_Dist2distance.m]

function [D2] = TtFunc_Dist2distance(ZI,ZJ)
% ZI is a 1-by-n vector containing a single observation.

% ZJ is an m2-by-n matrix containing multiple observations. distfun must accept a matrix ZJ with an arbitrary number of observations.

% D2 is an m2-by-1 vector of distances, and D2(k) is the distance between observations ZI and ZJ(k,:).
D2 = zeros(size(ZJ,1),1);
for j = 1:size(ZJ,1)
    D2(j,1) = distance(ZI(1,1),ZI(1,2),ZJ(j,1),ZJ(j,2));
end


end
