# Supplementary material for: Mapping the mismatch between building and population growth: A global study of 1,700 cities
Source: iScience. 2025 Aug 5;28(9):113289. doi: 10.1016/j.isci.2025.113289 (PMC12396097; doi:10.1016/j.isci.2025.113289)
Supplement: Data S1. Code developed to extract data from the data sources, process the data, and plot the figures [file mmc2.zip › submit/Preparation of BLDG and Popu_ Examples/Read_Json_CHN.m]

clear
GT = readgeotable("gadm41_CHN_2.json");
TB = geotable2table(GT,["Lat","Lon"]);

for i_CityPoly = 1:size(TB,1)
    Longitude = TB.Lon(i_CityPoly,:);       Longitude = Longitude{1,1};
    Latitude = TB.Lat(i_CityPoly,:);        Latitude = Latitude{1,1};

    Max_Lon_Lat(i_CityPoly,[1:2]) = [max(Longitude),max(Latitude)];
    Min_Lon_Lat(i_CityPoly,[1:2]) = [min(Longitude),min(Latitude)];
    Poly_S(i_CityPoly) = polyshape(Longitude,Latitude);
end

Max_Round = ceil(Max_Lon_Lat.*20)./20;
Min_Round = floor(Min_Lon_Lat.*20)./20;

Dir_Volum = dir('*_jas.tif');

Adimin_Regions = round(size(TB,1));
Grid_S = cell(1,size(TB,1));
Decebel= cell(1,size(TB,1));
parfor i_Year = 1:length(Dir_Volum)
    t = Tiff (Dir_Volum(i_Year).name,'r');
    imageData = read(t);

    for i_CityPoly1 = 1:Adimin_Regions
        
        Long_Local = Min_Round(i_CityPoly1,1):0.05:Max_Round(i_CityPoly1,1)-0.05;
        Lati_Local = Min_Round(i_CityPoly1,2):0.05:Max_Round(i_CityPoly1,2)-0.05;

        ID_Long_Local = round((Long_Local+180)./0.05+1);
        ID_Lati_Local = round((-Lati_Local+64.5) ./0.05+1);

        Image_Range = imageData(ID_Lati_Local,ID_Long_Local);

        [IDWData_Lati,IDWData_Long]=find(Image_Range~=-9999);       % Note the coordinate system in Image(_Range) is upside down

        % [Mesh_Long_Local,Mesh_Lati_Local] = meshgrid(Long_Local,Lati_Local);
        % [Grid_Long,Grid_Lati] = meshgrid(Long_Local,Lati_Local);

        % Grid_Latis=cell(1,length(IDWData_Long));
        % Grid_Longs=cell(1,length(IDWData_Long));

        for i_Region = 1:length(IDWData_Long)
            Long_Start = Long_Local(IDWData_Long(i_Region));
            Lati_Start = Lati_Local(IDWData_Lati(i_Region));

            Long_Investigated = [Long_Start,    Long_Start+0.05,    Long_Start+0.05,    Long_Start,     Long_Start];
            Lati_Investigated = [Lati_Start,    Lati_Start,         Lati_Start+0.05,    Lati_Start+0.05,Lati_Start];

            Grid_S{i_Year}(i_Region) = polyshape(Long_Investigated,Lati_Investigated);

            % Grid_Latis{1,i_Region} = Lati_Investigated;
            % Grid_Longs{1,i_Region} = Long_Investigated;

            Decebel{i_Year}(i_Region) = Image_Range(IDWData_Lati(i_Region),IDWData_Long(i_Region));
        end
        Gried_S_interesect = intersect(Grid_S{i_Year},Poly_S(i_CityPoly1));
        Grid_S_Ratio = area(Gried_S_interesect)./(0.05.^2);
        Grid_S_Value = 10.^(Decebel{i_Year}./10).*Grid_S_Ratio;

        Buliding_Volumn(i_CityPoly1,i_Year) = sum(Grid_S_Value);
        Number_Bricks(i_CityPoly1,i_Year) = sum(Grid_S_Ratio);
        % Geopoly = geopolyshape(Grid_Latis,Grid_Longs);
        % g = geocrs(4326);
        % Geopoly.GeographicCRS = g;
        % i
        
    end
    i_Year
end
save('BLDG_Vl_CHN','Number_Bricks','Buliding_Volumn')
