# Supplementary material for: Mapping the mismatch between building and population growth: A global study of 1,700 cities
Source: iScience. 2025 Aug 5;28(9):113289. doi: 10.1016/j.isci.2025.113289 (PMC12396097; doi:10.1016/j.isci.2025.113289)
Supplement: Data S1. Code developed to extract data from the data sources, process the data, and plot the figures [file mmc2.zip › submit/Preparation of BLDG and Popu_ Examples/Read_Popu_CHN.m]

clear
GT = readgeotable("gadm41_CHN_2.json");
TB = geotable2table(GT,["Lat","Lon"]);

for i_CityPoly = 1:size(TB,1)
    Longitude = TB.Lon(i_CityPoly,:);       Longitude = Longitude{1,1};
    Latitude = TB.Lat(i_CityPoly,:);        Latitude = Latitude{1,1};

    Max_Lon_Lat(i_CityPoly,[1:2]) = [max(Longitude),max(Latitude)];
    Min_Lon_Lat(i_CityPoly,[1:2]) = [min(Longitude),min(Latitude)];
    Poly_S(i_CityPoly) = polyshape(Longitude,Latitude);
end


Adimin_Regions = round(size(TB,1));
Grid_S = cell(1,size(TB,1));
Decebel= cell(1,size(TB,1));
Res = (84.007916532010030+71.992082843989980)/(18720);

for i_CityPoly1 = 1:Adimin_Regions
    Max_Round = ceil(Max_Lon_Lat(i_CityPoly1,:).*round(1/Res)).*Res;
    Min_Round = floor(Min_Lon_Lat(i_CityPoly1,:).*round(1/Res)).*Res;
    Long_Local = Min_Round(1,1):Res:Max_Round(1,1)-Res;
    Lati_Local = Min_Round(1,2):Res:Max_Round(1,2)-Res;

    Long_Local_C = Long_Local +0.5.*Res;
    Lati_Local_C = Lati_Local +0.5.*Res;

    [Mesh_Long_Local,Mesh_Lati_Local] = meshgrid(Long_Local_C,Lati_Local_C);

    % TFin = isinterior(Poly_S(i_CityPoly1),Mesh_Long_Local(:),Mesh_Lati_Local(:)) ;
    TFin = inpolygon(Mesh_Long_Local(:),Mesh_Lati_Local(:),Poly_S(i_CityPoly1).Vertices(:,1),Poly_S(i_CityPoly1).Vertices(:,2));


    TFin_Matrix = reshape(TFin,[length(Lati_Local_C),length(Long_Local_C)]);

    ID_Long_Local = round((Long_Local+(1.800012492650000e+02)+Res*1.5)./Res+1);
    ID_Lati_Local = round((-Lati_Local+84.007916532010030+Res*1.5) ./Res+1);


    ID_Long_All{i_CityPoly1} = ID_Long_Local;
    ID_Lati_All{i_CityPoly1} = ID_Lati_Local;
    TFin_Matrix_All{i_CityPoly1} = TFin_Matrix;

    i_CityPoly1
end
save('Popu_China','ID_Long_All','ID_Lati_All','TFin_Matrix_All')
%%
load Popu_China
Dir_Popu = dir('ppp_*.tif');

for i_Year = 1:length(Dir_Popu)
    t = Tiff (Dir_Popu(i_Year).name,'r');
    imageData = read(t);
    for i_CityPoly1 = 1:length(TFin_Matrix_All)

        Image_Range = imageData(ID_Lati_All{i_CityPoly1},ID_Long_All{i_CityPoly1});

        [ID_Exclude_Higher]=find(Image_Range>(1e38)|Image_Range<0);
        Image_Range(ID_Exclude_Higher) = 0;

        Image_Range_InProv = Image_Range;
        [ID_Exclude_Out]=find(TFin_Matrix_All{i_CityPoly1}==0);
        Image_Range_InProv(ID_Exclude_Out) = 0;

        Popu(i_CityPoly1,i_Year) = sum(Image_Range_InProv(:));

    end

    i_Year
end
save('Popu_Calcuated','Popu')
